# Supplementary material for: The complete mitochondrial genome of Cymothoa indica has a highly rearranged gene order and clusters at the very base of the Isopoda clade
Source: PLoS One. 2018 Sep 4;13(9):e0203089. doi: 10.1371/journal.pone.0203089 (PMC6122833; doi:10.1371/journal.pone.0203089)
Supplement: S1 File — Worksheet A: taxonomy and basic statistics for all available isopod mitogenomes. Worksheet B: ancestral gene orders. Worksheet C: gene statistics for all available isopod mitogenomes (+ outgroups): gene sizes, start and terminal codons. Species are represented by acronyms of their binomial scientific names (see footnote). The new sequence (C. indica) and outgroups are shaded grey. (XLSX) [file pone.0203089.s001.xlsx]

## Sheet: A
Species	Suborder	Superfamily	Family	Accesion No.	Length (bp)	A (%)	T (%)	C (%)	G (%)	A+T (%)	G+C (%)
complete
Cymothoa indica	Cymothoida	Cymothooidea	Cymothoidae	MH396438	14484	36	27.8	26.1	10.1	63.8	36.2
Bathynomus sp.	Cymothoida	Cymothooidea	Cirolanidae	KU057374	14965	26.6	32.1	17	24.3	58.7	41.3
Gyge ovalis	Cymothoida	Bopyridoidea	Bopyridae	NC_037467	14268	27	32.6	17.8	22.6	59.6	40.4
Limnoria quadripunctata	Limnoriidea	Limnorioidea	Limnoriidae	NC_024054	16515	29.7	36.6	13.6	19.9	66.3	33.5
Eophreatoicus sp.	Phreatoicidea		Amphisopidae	NC_013976	14994	31.2	38.4	11.4	19	69.6	30.4
Ligia oceanica	Oniscidea		Ligiidae	NC_008412	15289	29.2	31.7	17	22.2	60.9	39.2
partial
Eurydice pulchra	Cymothoida	Cymothooidea	Cirolanidae	GU130253	13055	26.5	29.4	17.7	26.4	55.9	44.1
Asellus aquaticus	Asellota	Aselloidea	Asellidae	GU130252	13639	31	30.9	21.3	16.7	61.9	38
Janira maculosa	Asellota	Janiroidea	Janiridae	GU130255	9871	34.2	37	14.8	14	71.2	28.8
Glyptonotus cf. antarcticus	Valvifera		Chaetiliidae	GU130254	13809	31.6	33.8	16.6	18	65.4	34.6
Idotea baltica	Valvifera		Idoteidae	DQ442915	14247	28.2	32.8	16.3	22.7	61	39
Sphaeroma serratum	Sphaeromatidea	Sphaeromatoidea	Sphaeromatidae	GU130256	13467	25.3	29.1	17.8	27.8	54.4	45.6
Armadillidium album	Oniscidea		Armadillidiidae	KX289585	13812	33.3	36.4	12.5	17.7	69.7	30.2
Armadillidium nasatum	Oniscidea		Armadillidiidae	MF187611	13943	32.6	35.5	13.4	18.4	68.1	31.8
Armadillidium vulgare	Oniscidea		Armadillidiidae	EF643519	13939	34.1	37.1	11.8	17	71.2	28.8
Armadillidium vulgare	Oniscidea		Armadillidiidae	GU130251	12921	33.9	37.5	11.8	16.8	71.4	28.6
Armadillidium vulgare	Oniscidea		Armadillidiidae	MF187613	13955	34.3	37	11.8	16.9	71.3	28.7
Armadillidium vulgare	Oniscidea		Armadillidiidae	MF187614	13932	34.2	37.3	11.8	16.7	71.5	28.5
Cylisticus convexus	Oniscidea		Cylisticidae	KR013002	14154	32.7	35.1	12.9	19.2	67.8	32.1
Trachelipus rathkii	Oniscidea		Trachelipodidae	KR013001	14129	32.7	34.7	13.3	19.3	67.4	32.6
Trachelipus rathkii	Oniscidea		Trachelipodidae	MF187612	14080	32.7	34.6	13.3	19.3	67.3	32.6
Porcellio dilatatus dilatatus	Oniscidea		Porcellionidae	KX289582	14103	30.6	35	13.4	21.1	65.6	34.5
Porcellio dilatatus petiti	Oniscidea		Porcellionidae	KX289583	13343	29.2	33.9	14.4	22.4	63.1	36.8
Porcellionides pruinosus	Oniscidea		Porcellionidae	KX289584	14078	27.5	33	14.9	24.7	60.5	39.6
Oniscus asellus	Oniscidea		Oniscidae	KX289581	13515	32.6	33.1	16.1	18.2	65.7	34.3
outgroups
Euphausia pacifica	Malcostraca (class)		Euphausiidae	NC_016184	16898	36.1	35.9	16	12	72	28
Limulus polyphemus	Chelicerata (subphylum)		Limulidae	NC_003057	14985	37.5	30.1	22.7	9.7	67.6	32.4
The complete mitochondrial genome of Cymothoa indica has a highly rearranged gene order and clusters at the very base of the Isopoda clade
Hong Zou, Ivan Jakovlić, Dong Zhang, Rong Chen, Shahid Mahboob, Khalid Abdullah Al-Ghanim, Fahad Al-Misned, Wen-Xiang Li, Gui-Tang Wang*
* Corresponding author: gtwang@ihb.ac.cn (GTW)

## Sheet: B
>Pancrustacean_ground_pattern
cox1	L2	cox2	K	D	atp8	atp6	cox3	G	nad3	A	R	N	S1	E	-F	-nad5	-H	-nad4	-nad4L	T	-P	nad6	cytb	S2	-nad1	-L1	-rrnL	-V	-rrnS	CR	I	-Q	M	nad2	W	-C	-Y
>Isopod_ground_pattern
cox1	L2	cox2	K	D	atp8	atp6	cox3	G	nad3	A	R	-nad1	-L1	N	rrnS	CR	-I	-E	-W	S1	-cytb	-T	nad5	F	-H	-nad4	-nad4L	-P	nad6	S2	-rrnL	V	-Q	M	nad2	W	-C	-Y
>Cymothoa_indica
cox1	cox2	K	D	atp8	atp6	cox3	R	G	nad3	A	V	N	rrnS	CR	-nad1	-L1	-E	-L2	-S1	-W	-cytb	-T	nad5	F	-H	-nad4	-nad4L	-P	nad6	S2	-rrnL	-Q	M	nad2	-C	-Y
>Bathynomus_sp_KU057374
cox1	L	cox2	K	D	atp8	atp6	cox3	R	G	nad3	-E	W	N	rrnS	nad1	-A	NCR1	-cytb	-T	nad5	F	-nad4	-nad4L	-P	NCR2	S	-rrnL	-V	-Q	M	nad2	-C	-Y

## Sheet: C
Species	C_i	A_v_GU130251	A_v_EF643519	A_v_MF187613	A_v_MF187614	I_b	A_aq	A_al	A_n	P_d_KX289582	P_d_KX289583	C_c	L_o	O_a	P_p	S_s	E_p	J_m	L_q	E_s	G_c	T_r_KR013001	T_r_MF187612	B_s	G_o	E_pa	L_p
Gene
Length of PCGs (bp)
atp6	676	669	672	669	669	668	669	675	669	669	669	675	672	669	675	672	672	N/A	663	669	675	669	666	669	672	675	675
atp8	156	156	201	N/A	N/A	156	159	183	N/A	165	165	156	151	147	156	156	153	N/A	156	162	159	156	N/A	156	180	159	156
cox1	1542	1534	1534	1533	1536	1533	1536	1536	1536	1536	1536	1536	1539	1536	1536	1534	1539	1531	1596	1537	1536	1536	1536	1539	1540	1539	1536
cox2	679	678	678	678	681	682	678	678	678	699	699	678	684	678	741	681	682	672	660	687	684	696	696	678	679	688	685
cox3	786	792	846	792	792	790	786	792	792	828	858	787	787	804	828	787	789	795	807	785	786	784	780	789	784	793	784
cytb	1125	366	1152	1125	1152	1003	837	1146	1125	1143	1159	1119	1134	1028	1203	769	303	331	1155	1125	760	1137	1116	1206	1113	1137	1132
nad1	933	930	N/A	930	930	945	915	972	927	924	924	921	943	876	882	936	918	N/A	912	933	930	915	915	969	922	939	933
nad2	1002	1002	N/A	1002	1002	982	978	1008	1002	1008	N/A	999	1023	507	984	987	954	960	978	999	999	963	996	999	1011	1002	1017
nad3	351	354	357	354	357	354	354	399	358	396	393	354	351	393	381	349	348	348	354	345	354	339	339	342	349	354	345
nad4	1335	1356	1342	1356	1356	1342	1327	1341	1356	1395	1395	1341	1335	N/A	1356	1342	1353	1302	1324	1339	1342	1326	1341	1347	1330	1338	1338
nad4L	268	279	279	258	279	297	303	297	258	297	297	288	291	276	279	306	294	297	303	300	288	246	246	294	297	300	300
nad5	1698	1680	1680	1680	1686	1664	1695	1677	1680	1695	1695	1701	1665	N/A	1725	1728	1710	N/A	1701	1716	1721	1668	1668	1713	1714	1731	1714
nad6	480	495	427	474	465	498	480	483	465	528	507	486	489	396	588	486	477	492	510	496	501	477	477	N/A	483	522	462
Length of rRNA genes (bp)
rrnL	1074	1043	600	633	547	1216	1168	N/A.	642	N/A.	N/A.	979	1234	N/A.	N/A.	1154	1137	1102	1367	1224	1215	975	675	1181	1174	1326	1296
rrnS	725	826	687	709	721	794	675	217	725	329	84	812	850	324	332	651	698	831	740	784	745	807	725	742	584	612	799
Putative start codon
atp6	ATG	ATG	ATG	ATG	ATG	ATA	ATG	ATG	ATG	ATG	ATG	GTG	ATG	ATG	ATG	ATG	ATG	N/A	ATG	ATG	ATG	ATG	ATA	ATG	ATG	ATG	ATG
atp8	ATA	GTT	ATA	N/A	N/A	ATG	CTG	ATA	N/A	ATT	ATT	ATC	GTG	ATA	ATG	ATT	GTG	N/A	ATC	TTG	TTG	ATC	N/A	ATT	TTG	ATC	ATT
cox1	ATG	ATG	ATG	ATG	ATG	ACG	CAA	ATG	ATG	ATG	ATG	ATG	ACG	ATG	ATG	ACG	ATG	CAA	GTG	ACG	CCA	ATG	ATG	ATG	ATT	ACG	TTA
cox2	ATA	ATA	ATA	ATA	ATA	GTG	ATC	ATA	ATT	ATA	ATA	ATT	ATA	ATA	ATA	ATA	GTG	ATT	ATC	ATA	GTG	ATA	ATA	ATT	GTG	ATA	ATG
cox3	ATG	ATG	ATG	ATG	ATG	ATG	ATG	ATG	ATG	ATG	ATG	ATG	ATG	ATG	ATG	ATG	ATG	ATG	ATG	ATT	ATA	ATA	ATA	ATG	ATG	ATG	ATG
cytb	TTG	ATA	ATA	ATA	ATA	ATA	ATT	ATT	ATG	TTG	ATA	ATG	ATA	ATA	ATA	ATT	ATA	ATA	ATG	ATT	ATA	ATT	ATA	ATA	ATA	ATG	ATG
nad1	ATT	ATA	N/A	ATA	ATA	GTG	ATT	ATA	GTG	ATA	ATA	ATT	ATA	ATT	ATA	ATA	ATT	N/A	ATA	ATA	ATT	ATC	ATC	ATG	ATT	ATA	TTG
nad2	ATT	ATA	N/A	ATA	ATA	ATT	ATT	ATT	ATC	TTG	N/A	ATA	ATG	ATT	ATG	ATT	ATG	ATA	ATC	ATA	ATT	GTG	ATT	ATA	ATT	ATT	ATC
nad3	ATC	ATA	ATA	GTA	AGA	ATG	ATT	ATT	ATG	ATA	ATA	ATA	ATT	ATT	TTG	GTG	ATA	ATT	ATA	ATT	ATA	ATT	ATT	ATT	ATA	ATT	ATT
nad4	ATG	ATG	ATG	ATG	ATG	ATG	ATG	ATG	ATG	ATG	ATG	ATG	ATG	N/A	ATG	ATG	ATT	ATG	ATT	ATG	ATG	ATT	ATG	ATG	ATG	ATG	ATG
nad4L	TGG	ATA	ATA	ATA	ATA	ATT	ATA	ATA	ATG	ATA	ATA	ATC	ATA	ATA	ATA	ATA	ATC	ATT	ATA	ATC	ATT	ATA	ATA	ATT	ATA	ATG	ATG
nad5	ATA	ATA	ATA	ATA	ATA	ATT	ATA	ATG	ATA	TTG	TTG	TTG	ATT	N/A	TTG	ATT	ATT	N/A	ATA	TTG	ATT	ATA	ATA	ATA	ATA	GTG	TTG
nad6	ATA	ATT	TTG	ATA	ATG	ATT	ATA	ATA	ATG	TTG	ATT	ATG	ATT	ATA	ATA	ATC	ATG	ATA	ATT	TTG	ATT	ATG	ATG	N/A	ATA	ATT	ATC
Putative terminal codon
atp6	T	TAA	TAA	TAA	TAA	TA	TAA	TAA	TAA	TAA	TAA	TAA	TAA	TAA	TAA	TAA	TAA	N/A	TAA	TAA	TAG	TAA	TAA	TAA	TAA	TAA	TAA
atp8	TAA	TAA	TAA	N/A	N/A	TAA	TAA	TAA	N/A	TAA	TAA	TAA	T	TAA	TAA	TAA	TAA	N/A	TAA	TAA	TAA	TAA	N/A	TAA	TAG	TAA	TAA
cox1	TAA	T	T	---	TAA	TAA	TAA	TAA	TAA	TAG	TAG	TAA	TAA	TAG	TAA	T	TAA	T	TAA	T	TAA	TAA	TAA	TAG	T	TAA	TAA
cox2	T	TAA	TAA	TAA	TAG	T	TAA	TAG	TAA	TAA	TAA	TAA	TAG	TAA	TAG	TAG	T	TAA	TAA	TAA	TAA	TAG	TAG	TAA	T	T	T
cox3	TAA	TAA	TAG	TAA	TAA	T	TAA	TAA	TAA	TAG	TAG	T	T	TAA	TAA	T	TAA	TAA	TAA	TA	TAG	T	---	TAA	T	T	T
cytb	TAG	---	TAA	TAA	TAA	C	---	TAA	TAA	TAA	A	TAG	TAA	AC	TAG	T	---	G	TAG	TAA	C	TAA	TAA	TAA	TAA	TAA	T
nad1	TAA	TAA	N/A	TAA	TAA	TAA	TAA	TAA	TAA	TAG	TAG	TAA	T	TAA	TAG	TAA	TAA	N/A	TAA	TAA	TAG	TAA	TAA	TAA	T	TAA	TAA
nad2	TAG	TAA	N/A	TAA	TAA	T	TAA	TAA	TAA	TAG	N/A	TAG	TAA	TAA	TAG	TAG	TAA	TAA	TAA	TAG	TAG	TAA	TAA	TAG	TAA	TAA	TAA
nad3	TAA	TAA	TAA	TAA	TAA	TAA	TAA	TAA	T	TAG	TAG	TAA	TAA	TAG	TAA	T	TAG	TAA	TAA	TAA	TAA	TAG	TAG	TAG	T	TAA	TAA
nad4	TAA	TAA	T	TAA	TAA	T	T	TAG	TAA	TAA	TAA	TAA	TAA	N/A	TAA	T	TAA	TAA	T	T	T	TAA	TAA	TAA	T	TAA	TAG
nad4L	T	TAA	TAA	TAA	TAA	TAA	TAA	TAA	TAA	TAA	TAA	TAA	TAA	TAA	TAA	TAA	TAG	TAA	TAA	TAA	TAA	TAA	TAA	TAA	TAA	TAA	TAG
nad5	TAA	TAA	TAA	TAA	TAA	TA	TAG	TAG	TAA	TAA	TAA	TAA	TAG	N/A	TAG	TAG	TAG	N/A	TAA	TAG	TA	TAA	TAA	TAA	T	TAA	T
nad6	TAA	TAA	T	TAA	TAA	TAG	TAA	TAA	TAG	TAA	TAA	TAA	TAG	TAG	TAA	TAG	TAA	TAA	TAA	T	TAG	TAA	TAA	N/A	TAG	TAA	TAA
Footnote:
C_i: Cymothoa indica
A_v_GU130251: Armadillidium vulgare GU130251
A_v_EF643519: Armadillidium vulgare EF643519
A_v_MF187613: Armadillidium vulgare MF187613
A_v_MF187614: Armadillidium vulgare MF187614
I_b: Idotea baltica DQ442915
A_aq: Asellus aquaticus GU130252
A_al: Armadillidium album KX289585
A_n: Armadillidium nasatum MF187611
P_d_KX289582: Porcellio dilatatus dilatatus KX289582
P_d_KX289583: Porcellio dilatatus petiti KX289583
C_c: Cylisticus convexus KR013002
L_o: Ligia oceanica NC_008412
O_a: Oniscus asellus KX289581
P_p: Porcellionides pruinosus KX289584
S_s: Sphaeroma serratum GU130256
E_p: Eurydice pulchra GU130253
J_m: Janira maculosa GU130255
L_q: Limnoria quadripunctata NC_024054
E_s: Eophreatoicus sp. 14 FK-2009 NC_013976
G_c: Glyptonotus cf. antarcticus FK-2009 GU130254
T_r_KR013001: Trachelipus rathkii KR013001
T_r_MF187612: Trachelipus rathkii MF187612
B_s: Bathynomus sp. YS-2016 KU057374
G_o: Gyge ovalis NC_037467
