# Supplementary material for: The complete mitochondrial genome of Cymothoa indica has a highly rearranged gene order and clusters at the very base of the Isopoda clade
Source: PLoS One. 2018 Sep 4;13(9):e0203089. doi: 10.1371/journal.pone.0203089 (PMC6122833; doi:10.1371/journal.pone.0203089)
Supplement: S2 File — (FAS) [file pone.0203089.s002.fas]

>Cymothoa_indica
---------------ATTAATTTAGTTGGGGCGTTAATGGTAT--------------------------TCATGAAGATTATGGTATTATTGGTTAGGGTTTTACTGGGTGTGGCTTTTGTTACGTATTGTGAGCGTAAGTTTTTGGGTTATGTCCAATTGCGGAAGGGCCCTAATAAGGTTGGCTATAAGGGGATTTTTCAGCCTTTTAGAGATGCAATTAAACTTTTTACTAATGAAGTTGTGTTGTTAAACAAGAGAAATTATTGGTTATTTTTATTGAGGCCTTTGATAATGTTAAGGTTAATGTTGATAATTTGATTCAGGCTTCCTAGGAGATTAGGATTGGGGGAGATGAGGCTCGGTATAGTGTTTGTATTTTGTTGTCTAGGCATGGGGGTTTACCCTGCATTGATGAGGGGGTGGTTTAGAAATTCTAAGTATTCTATGTTAGGAAGATTGCGTGTTGTGGCTCAGACTATTTCTTATGAGATTAGTATAGTTCTTATTATATTTAGGTTTGTTATTGTAGTAGGAAGTTATGTAATGGATGATTAT--------TTTAGATTTAGATGT--TGGGGGA-TTTTTGTAGCCCCCCTCTTAGGGGCAATCTGGTTAATTAGTTTGATGGCTGAACTTAATCGTACGCCTTTTGATTTGACTGAGGGGGAATCAGAATTGGTATCAGGTTTTCATACAGAAT---ATGGGAGAGGCTTGTTTGTGATATTTTTTTTAGCGGAATATGGGATGATTTTATTTCTGGGGAGGTTATTTAGTTTGGTTATGTTAGGGGGAGGAGTGGGAATGGGGGTTTTATCGATTAAGGCT---GTTTTGGTAGTTATAGTTCTTATTTGGGTTCGGAGGGTTTTACCTCGGATGCGGTATGATAAGTTGATAATACTTACTTGGAAAGTATTTCTTCCCTGTTCTTTATTTTATTTTATATTTTTTATCGGGTTG------------CACAGTTTGACCCT--------CTAA
>Bathynomus_sp_KU057374
ATGGGCCCAATGGCCATATTGTGCCCTAGTGAATTTATTTTAG--------------------CTATTCTTACAAAGCTTATTATTCTATTTATCTGCGTCTTAATCGGCGTCGCCTTTGTAACAATCTATGAGCGAAAGATTCTTAGCTACATACAGATTCGTAAGGGGCCTAATAAGGTGGGGTTAAAGGGGGTGCTACAGCCTTTCAGAGATGCTTTAAAGTTATTTACTAAGGGGGGGTTGTGGCTAAGATTTAGCAATATCCCCCTGTATTTAGCAAGACCTGTACTTTCATTGGGAATTATGCTTCTATTATGGTTTAGTATCCCCTCCTCCCTAGGGGTGGGGGAGGTCTCTTTAGGGTTAATCTTTATCCTATGCTGCCTTAGTGTAGGGGTCTATCCGACACTAGGGGCAGGCTGGTCATCCAACTCTAAGTACTCGTTGCTTGGGAGGTTGCGAGCTGTAGCCCAAATAATCTCCTACGAGGTAAGGCTGGCTTTGATCTTGTTGGGATTTATCCTACTCA------CCTTAAGGTTGGAGACCTCTGATCTTTTACGGCAGGGAGGCCA--TTGGGCACTATTTCTATCTCTACCCTTAGCAGGTGTCTGGCTAGCGACTTCATTGGCGGAAATAAACCGAACCCCTTTTGATTTTGCCGAGGGGGAGTCAGAGCTTGTATCTGGCTTTAACACTGAGT---ACAGCGGAGGGGGGTTCGCATTATTTTTCTTAGCGGAGTACGGTAGCATCCTGTTTATAAGAACTCTGTTTGTGGTTATCTTCTTAGGGGGGTTGGACCTCTCTCTTTTATTCCCGATTAAGGTA---GCTTGGTTAGCTTTTCTGTTTGTATGGGCACGGGGGACCTTACCGCGCTTTCGCTACGATAAATTGATATCCCTCGCCTGAAAGACCTTCTTACCTATATCACTGATATACCTGATCTTCTTCCTGGGGTTGGTGTACCTTTTAGATGGGGCAGGGGT--------GTAA
>Armadillidium_album_KX289585
---------------ATAACAGAGGCCCG--CCTCTATGATTTGGCTTTACCTTTAGTCTATTTTATACTTCTAAAGCTAGTCTTTCTATTTATCTATGTTTTATTAAGTGTTGCTTTTGTTACTCTGATAGAGCGTAAGATTTTGAGCTATATACAAAAGCGTAAAGGACCTAACAAAATAGGGTTTAAAGGTATCTTGCAACCATTTAATGATGCTATTAAACTTTTATCCAAGGAATTCTTTAACCTTAGTATAAGTAATTTATCTATTTATACTTTTAGGCCTATTGCCATACTTATAATTTCACTTTTAATATGGTTAACATTTCCCTCATTAACAGGTAGAGTAAGTATAATAATACCTCTTATTTTTATTTTATGTTGTTTATCTAGAGGGGTTTACCCTATTCTTGGGTCGGGCTGGTCCTCCAACTCAAAATACGCTATACTAGGTAGCCTACGAGCTGTAGCTCAAACTATCTCATATGAAGTTAGCCTGGTAATTATTATTTTGAGACTAGTAACTCTAAGGAATTCATTTAGGCTAGTAAAATTA-ATAT---CCTCCATAAAGATTA--GT-ATAA-TGTTGACTATACTACCTATAATAATACTATGGTTTACTTCTGCTCTAGCAGAGACTAACCGAACCCCATTTGATTTTTCAGAAGGTGAATCTGAGCTTGTTTCTGGTTTTAATACTGAAT---ATATGTCAAGAGGGTTTGTTCTCTTTTTCTTAGCTGAGTATAGGAGAATTTTATTTATAAGACTATTATTTAGGGTTATATTTTTTTATCCGCCTGATCTCTTTATAGCACTAAGGGCTAGAATC---ATCTTAATTTCTATAGTTTTTATTTGAGTACGAGGTACTCTCCCTCGATTACGTTATGATAAATTAATAATATTGGCTTGAAAAATTTTTCTTCCGTTAGCCCTCTTTTACTTACTTCTCTTCTCTAGAATCAGA----TTTAGAATAGTTTTTA----TAGAGTTCTAA
>Armadillidium_nasatum_MF187611
---------------GTG---------------CTTATAGCTG--------------------------CTTTAAAATTACTTTTTATACTAATCTTTATTTTAGTGAGGGTAGCTTTTGTTACTCTTTTAGAACGTAAAGTATTAGGTTATATACAAAAACGTAAAGGACCAAACAAATTAGGAGTAAAAGGAATTCTCCAGCCTTTTAGAGACGCAGTTAAACTTCTCTCAAAGGAATCTATTAGCTTAAGATTAGTAAACCTGGTAATATACCAAATTAGACCTATAGTGATTTTACTAATCTCTTTATTCCTCTGAGTCTCCTATCCTTCTTTTTTAGGAAGGTTTGAAGTAAGTTTACCAATTATCTATATTTTATGTTGTTTATCCGCAGGAGTATACCCTATCTTAGGGGCAGGTTGGTCCTCTAACTCAAAATATTCTATATTAGGAAGGCTGCGTGCAGTTGCACAAACTATCTCTTATGAGGTCAGGCTTGCTATTATTATTCTGAGGCTAGTAGCACTTAATTCCTCTTTTCAGCTTACAAAATTA--------CCAAGGTTAGAAAAA--TCTACTA-TTCTTCTTCTTTTCCCTATTTCTGTCTTGTGATTACTGTCTGCTTTTGCAGAAACCAACCGAACTCCCTTTGATTTTGCAGAAGGAGAGTCTGAGCTTGTATCCGGGTTTAACACAGAAT---ATAGTGCGAGGGGGTTTGTCTTGTTTTTTCTAGCTGAATACAGAAGAATTCTATTTATAAGGTTATTTTTTAGAGCATTATTTCTAGGAGTAGGGGATTTGTTAATAACTCTTAGATTAACTACC---TTAGCAATTGTTTTCCTGTTTATTTGAGTGCGAGGAACTCTTCCGCGCCTGCGTTATGATAAACTAATGGAACTAGCTTGAAAAACTATACTTCCCCTCTCCCTTCTCTACTTATTTCTATTTTCTAGTATTAGT----TTGCTAGCTTCGCTAGAGTT-------TTAA
>Armadillidium_vulgare_GU130251
---------------ATA---------------TTTGTAATTG--------------------------TTTTAAAATTAATTCTTTTAATAATATTTATTTTAATTAGTGTTGCTTTTGTTACACTTCTAGAGCGAAAAATTTTAGGGTATATACAAAAACGTAAAGGCCCTAATAAATTAGGATTTAAAGGGATTCTACAGCCATTTAGTGATGCTGTAAAACTTCTAGTGAAAGAATCTCTTTTATTAAACCTTGTTAACCTTATAATTTACTTATTAAGGCCTGTAGTAATCTTACTAATTTCATTATTTTTATGAATCACCTATCCTTCTTTCCTAGGAGGGTTAGAGGTAAGATTACCAATTATCTTTATTTTATGCTGTCTATCAGCTAGGGTTTACCCGATACTAGGCTCGGGCTGATCCTCCAATTCAAAATATTCAATACTAGGAAGATTACGGGCGGTCGAACAGACTATCTCCTATGAAGTAAGATTAGCTATCCTTCTATTAAGTTTAGTAGTTATTAATTCTTCTTTTATATTAAAAAAATTA--------TTTAGAGATAGAATA--TTAATTA-TTCTTATTCTCTTCCCTATTGCTATTTTATGGTTAATCTCAGCCCTAGCAGAAACAAACCGAACTCCTTTTGATTTTGCTGAAGGAGAATCTGAACTTGTATCTGGATTTAACACAGAGT---ATAGCGCAAGTGGATTTGTTTTATTTTTCTTAGCTGAGTATAGAAGTATTTTATTTATAAGCTTATTTTTTAGAGTATTATTTTTAGGGGGAGTAGATTTGTTTCTTAATCTTAGTTTTTTAACT---TCTGTACTTGTTTTTTTATTTATTTGAGTGCGAGGAACTCTTCCTCGATTACGTTACGATAAACTAATAGAATTAGCCTGAAAAATTATACTTCCTCTTTCTCTTGTATATTTATTATTATTCACCGGTATTAGG----TT---AATAATTTCTATTTCTAGAGT-TTAA
>Armadillidium_vulgare_MF187613
---------------ATA---------------TTTATAATTG--------------------------TTTTAAAATCAATTCTTTTAATAATATTTATTTTAATTAGTGTTGCTTTTGTTACACTTCTAGAGCGAAAAATTTTAGGGTATATACAAAAACGTAAAGGCCCTAATAAATTAGGATTTAAAGGGATTTTACAACCATTTAGTGACGCTGTAAAACTTCTAGTAAAAGAATCTCTTTTATTAAACCTTGTAAACCTTATAATTTACTTACTAAGGCCTGTAGTAATCTTATTAATCTCATTATTTTTATGAGTCACCTATCCTTCTTTCCTAGGAGGGTTAGAGGTAAGATTACCTATTATCTTTATTTTATGTTGTTTATCAGCTGGGGTTTACCCAATCCTAGGCTCAGGTTGGTCCTCCAATTCAAAATATTCAATACTAGGAAGATTACGGGCTGTCGCACAGACTATCTCCTATGAAGTAAGATTAGCTATCCTCCTATTAAGTTTAGTAGTCGTTAACTCTTCTTTTAGGTTAAAAAAATTA--------TTTAGAGATAGAATA--TTAATTA-TTCTTATTCTTTTCCCTATCGCTATTTTATGATTAATCTCAGCCTTAGCAGAAACAAACCGTACTCCTTTTGATTTTGCTGAAGGAGAATCTGAGCTTGTATCTGGATTTAACACAGAGT---ATAGTGCAAGTGGATTTGTTTTATTTTTCTTAGCTGAATATAGAAGTATTTTATTTATAAGCTTATTTTTTAGGGTATTATTTTTAGGGAGGGTAGATTTGTTTCTTAATCTTAGTTTTTTAACT---TCTATACTTGTTATTTTATTTATTTGGGTGCGAGGAACTCTTCCTCGATTACGCTACGATAAGCTAATAGAATTAGCCTGAAAAATTATGCTTCCTCTTTCTCTTATATATTTACTATTGTTCACTGGCGTTAGG----TT---AATAATTTATATTTTTAGAGT-TTAA
>Armadillidium_vulgare_MF187614
---------------ATA---------------TTTGTAACTA--------------------------TTTTAAAATTAATTCTTTTAATAATATTTATTTTAATTAGTGTTGCTTTTGTTACACTTCTAGAGCGAAAAATTTTAGGGTATATACAAAAACGTAAAGGCCCTAATAAGTTAGGATTTAAAGGTATTATACAGCCATTTAGTGACGCTGTAAAACTCCTGGTGAAAGAATCTCTTTTATTAAACCTTGTAAACCTTATAATTTACTTATTAAGGCCTATAGTAATCTTATTAATCTCACTATTTTTATGAATTACCTATCCTTCTTTCCTAGGTGGGTTAGAAGTAAGACTACCAATTATCTTTATTTTATGTTGTTTATCAGCTGGGGTCTACCCAATCCTAGGCTCGGGTTGATCCTCTAATTCAAAATATTCAATACTAGGAAGATTACGGGCTGTCGCACAGACTATCTCCTATGAAGTAAGATTAGCTATCCTACTACTAAGTTTAGTAATTATTAATTCTTCTTTTAGATTAAAAAAATTA--------TTTAGAGATAGAATA--TTAGTTG-TTATTATTCTTTTCCCTATTGCTATTTTATGGTTAATCTCAGCTCTAGCAGAAACAAACCGCACTCCTTTTGACTTTGCTGAAGGAGAATCTGAGCTTGTATCTGGATTTAATACAGAGT---ATAGTGCAAGTGGGTTTGTTTTATTTTTCTTAGCTGAATATAGAAGTATTTTATTTATAAGCTTATTTTTTAGAGTATTATTTTTAGGGGGTGTAGATTTATTTATTAGTCTTAGTTTTTTAACT---TCTATACTTGTTTTTTTATTTATTTGGGTACGAGGAACTCTTCCTCGATTACGTTATGATAAACTAATAGAATTAGCCTGAAAGATTATACTTCCTCTCTCTCTTGTATATTTATTATTGTTTACCGGTATTAGA----TT---AGTAATTTATATATTTAGAGT-TTAA
>Asellus_aquaticus_GU130252
---------------ATT--------------------------------------------------TTAGTTAAAATTATTATCCTAGTAATTAGGGTTTTAATTAGTGTAGCTTTTTTAACTTTATTTGAGCAGAAAATCTTAAGTTATTCTCAAAGACGTAAGGGGCCTGTTAAGGTAGGGTTTAAAGGTATATTACAGCCTTTTAGTGATGCAATTAAATTATTTTCTAAAGAGATTACAACACCGTATTTGGCTAATTATTATGTTTATTTTATCTCTCCTGTAATCTCTCTTGGAGTAGTGTTAACTATATGATTAATATTTCCTTCCTCTTTAGGTGTTAGCGAGGTACAGTTAGGTGTTGTTTTTATAATATGTTGTTTAAGAGCGGGTGTCTATTCTTTATTAGGAGCTGGTTGGTCTTCTAACTCTAAGTTTGCTCTTTTAGGGGGACTTCGGGCAGTGGCGCAAACTATTTCGTATGAAGTTAGATTTTCGTTGATCCTACTTTCTTTTATTGTTCTAGTAGCAAGTTTTGAAGTAGAGGGGTTT--------GCTATATTTATTCCAGTTTGGCTGGGATTATTAGCTCCTCCTTTAACTATGGCCTGGTTTATCTCTTCTTTGGCGGAGACAAGACGGACACCTTTTGATTTTTCTGAAGGAGAATCTGAGATTGTATCTGGTTTTAATACTGAAT---ATAGTTCAGGTCCGTTTGCTTTATTTTTTCTGGCAGAGTATGGGAGAATTTTATTTATAGGCACTATTTTTAGTTTTATTTTTCTCGGGGGATTAGATCTATCTATTGTATTGTATTTAAAGATT---TGTAGAGTGTTACTTATCTTTATTTGGGTGCGATCTACGTTACCACGTTTGCGGTACGATAAACTAATAGATTTATCTTGGGTGGTGTTTTTGCCGGTATCTATTGCTTATTTGATTTTTTTTGTAGGATTTGCG----TTAATAGCAGGGGT-------------TTAA
>Cylisticus_convexus_KR013002
---------------ATT--------------GTTTATTTCA---------------------------TCTTAAAACTCGTGGTACTACTACTAAGAGTGCTACTCAGCGTAGCATTCCTTACTTTATTAGAACGAAAAATTTTAGGTTACATTCAAAAACGTAAAGGGCCTAATAAGCTAGGCGCAAAAGGAATTCTTCAGCCTTTTAGCGACGCTATCAAGCTCCTCTCTAAAGAAACTTTAATCTTGGTCTCCGTTAACCATTTGGTCTTTTTCTTGAGCCCGATTACCATCCTTTTAGTCTCTCTCCTGATTTGGCTGGCTTTCCCCTCTTCCTTAGGGAGGTTTGAACTTAAATTATCTATTATTTTTATTATGTGTTGCTTGTCGGCGAGAGTCTACCCCATTTTAAGGGCGGGGTGAGCCTCCAACTCTAAATTCCCTTTTCTAGGGAGACTACGGGCAGTTGCTCAAACCATCTCCTACGAAGTTAGATTTGCTTTTATTATCTTAAGACTGGTAGCCTTAACTTCATCTTATAGATTAAACGAATTTATAATTTTCTTGGATTGA-------ATAGTTC-TATTAATTTTTCCCCCTTTAGCTGTCCTATGGTTTACTTCTGCGCTTGCAGAGACCAATCGAACCCCTTTTGATTTTTCCGAGGGGGAGTCGGAACTCGTGTCTGGGTTTAATACTGAAT---ACTCGGCCAGGGGTTTTGTTTTGTTTTTCCTCGCGGAATATAGAAGTATTTTATTTATAAGAATGTTGACTAGAATTTTGTTTTTTAATTCCTACGACTTGACCTTCAGGTTAACCCTGAGAACG---TTATTTATCGCTTATATTTTTATCTGAGTGCGAGGTACTCTCCCGCGACTCCGGTACGATAAACTTATGGCTCTCGCTTGAAAAATTTTTCTTCCTGTGGCAATTAGGTACCTTCTATTTATTTTCAGGGCCGCA----GCGGGGGTGGG----------------TTAA
>Eophreatoicus_sp_NC_013976
---------------ATA---------TTAAATTCCGTTTTAA--------------------------TTATCAAACACATTATCCTAACTTTAGCAGTACTAGTGAGAGTAGCTTTTATTACCTTATTAGAACATAAAATCCTGGCTTACACACAAAAACGGAAAGGACCAAACAAAGTTGGTTATAAAGGATTACTACAACCATTCAGAGATGCGATCAAACTTTTTATTAAAGAACCTATTTACCCTGCTAAAAGAAATTTATACATTTTCATTTTAAGCCCTCTACTTATATTTTCAATTATACTAATTATATGATTCTGCTACCCTTCATCATTCTCTATAAGAGAAATCTACCTTAGAATTATTCTTTTTCTTTCCTGCCTGAGAATTAGAGTATACTCGTCCTTAATAGCAGGATGAGCTTCAAATTCAAAATATGCCTTATTGGGAAGACTTCGAGCTTTAGCCCAAACAATTTCATATGAAGTAAGATTAGCTTTAATTTTACTAAGTTTTATTGTAATCACATCAAGCTACTCAATAGAAACTTTCTCCAAA--ACTCCATCACAATGA--TTTA----TATTTATGTCTATTCCATTAAGATTAATCTGGTTAATTACTTGTTTAGCAGAAACAAGACGAACTCCTTTTGACTTCTCTGAGGGAGAATCAGAACTTGTTTCTGGGTTTAATACAGAAT---ATAGATCAGGAACATTTGCTCTATTTATTATAGCAGAGTATGGAAATGTTATATTTATAAGATTCTTATTCGCACTAATATTTATAGGAGGAAGCGAAAGACCTTT---ATTTTCAATTAAACTA---ACCACTATTGCATTCACATTCATCTGAGTTCGAGGCACACTTCCACGTATACGCTATGATAAATTAATGTACCTAGCATGAAAAGTATTTCTACCCGTCTCCTTAAATTACCTTTTATTCTTCACTAGTATAAAG----ACTATCTTCATCACTTACTG-------GTAA
>Eurydice_pulchra_GU130253
---------------ATT------------TCAATCCCCATCA--------------------------CTGTTAAGTTACTCTTTCTTTTAATTTTGGTACTTCTAGCAGTAGCTTTTTTTACCCTTTACAAGCGAAAAGTTTTAGGCTACTCTCAAATTCGCAAAGGCCCCAATAAACTAGGAATTAAGGGGGTTCTCCAGCCCTTTAGGGACGCAGTAAAGCTATTTACCAATGAGCCAGTTTTTCTTAATAGTTCAAATATGTACCTATTTGCCCTTAGCCCTGCGCTAGGGTTAAGGATTGCCTTGGCCTTGTGAATTAGTCATCCCTCTGTACTGGGGCTTAGAGAGGTCCACTTAGGAGTAATTTATGTTCTCTGTTGCTTAAGACTAGGAGTCTACCCCACCCTAGGTGCAGGATGGGCCTCCAACTCCAAGTACTCACTGTTGGGTGGGTTACGAGCGGTAGCCCAGACAATCTCCTATGAAGTTAGGCTAGCTCTAACTCTTCTCAGGCCCTGTGTCTTAGTGGCCTCTTATAATTTAGATATCCTA--------GGGGCAGGGGGTCCC--TGGTTTT-TGGCTCTCTGTCTACCCCTTGCGCTTGTTTGAATTATTACCTCGCTTGCAGAAACCAACCGCACCCCTTTTGATTTTGCAGAGGGGGAATCTGAACTTGTTTCGGGTTTCAACACTGAGT---ATAGGGCTGGGACCTTTGCTATATTTTTCCTGGCTGAGTATGGAAGGATTCTATTTATAAGAGCGCTCTTTGCTATTATAGTTCTAGGAGGAGGA---------CTATCGCTCGCCCTAAAAACT---ATAGCTATTGCTTTTGCGTTTATCTGGGTCCGGGGAACATTACCCCGTCTTCGGTACGATAAATTGATAGCCTTGGCATGAAAAGCTTTTCTGCCTTTGTCCCTGGCTTATTTGGTTTATCATCTTGGGCTAAAA--------GCCTGGCTCCTAGAGAT------TTAA
>Glyptonotus_cf_antarcticus_GU130254
---------------ATT------------TCTTTTCCCTTGG--------------------------GGCTTAAACTTATTTTTCTTATTTTTTCTGTTCTCCTTAGAATTGCTTTCTTTACACTTTATGAGCGGAAAATCTTAAGATACTCCCAAAAACGAAAAGGCCCAAATATTCTTGGGCTCAAGGGGATTTTACAGCCTTTTAGGGATGCTATTAAACTATTCACAAAAGAGCCTATCTTTTTAAACTCTAGAAATATTATTTTAATAGTATTAAGCCCTATTCTTTCTCTTGGGTTAACTTTGACATTGTGGTTAAGGTGTCCCTCAGAATTAGGAATACTTGAGATTTCTTTAGGTATTGTTTTTGTTTTATGTTGTTTAAGGGCTGGGGTGTATCCCACCTTAGGGGCAGGTTGATCTTCTAACTCTAAATACTCTTTATTAGGAGGATTACGAGCAGTGGCTCAAACTATTTCCTATGAAGTGAGCCTGGCTATTACTTTATTAAGTTTTATTATTTTATCGACAAGATATTCTATAGATAGGTTT-TTC----TTGTTACAAGGACAA--TGGTTCT-TAATTATAGTGTTGCCTTTAGCTTTAATTTGATTTGTGTCATGTTTAGCTGAAACTAATCGAACCCCTTTTGATTTTTCAGAAGGGGAGTCTGAACTTGTCTCAGGATTTAACACAGAGT---ATAGAGGGGGAGGTTTTGCTCTTTTCTTTTTAGCGGAATACGGTAGTATTTTATTTATAAGTATATTTTTTGCCCTGGTGTTTATGGGTGGAGAGGGCCTATCTTTAACATTTGCGCTAAAAACA---ACAATAGTGGCTTTTTCATTTATTTGAGTCCGTAGCACGTTACCACGATTTCGATATGATAAATTGATAAGATTGGCATGAAAAGTGTTTTTGCCTGTTACATTGGGCTATTTTATATTTTTTATAGGGTTTAAA----TT---ATTCATTCTTATTTT-------TTAG
>Gyge_ovalis_NC_037467
---------------ATT---------------ATAATAGTAA-----------------------CAGCCGTAAAAGTTGTAATTATACTTTTATGTGTTCTTCTTAACGTAGCTTTCTTTACGCTAGTTGAGCGCAAACTACTAGGGTATATTCAGATCCGTAAAGGCCCCAATAAAGTAGGATTTAAGGGGGTACTTCAGCCATTTAGTGATGCTGTAAAGCTTTTTACAAAAGAGTTAAATCAACTAGGCAATAGAAATACGGGGATTTTCATCGTGGGTCCTGTCTTATCCCTTAGTATTATACTATCGCTGTGGCTATCAACCCCAAGCCTATGAGGTGTAATAGAGGTAGAGCTTAGAAGGGTATTCCTTCTCTGCTGCCTCAGTCTAGGAGTGTACCCGGTGTTTATATCTGGTTGGGCCTCAAACTCTAAATACTCCTTACTAGGAGGGTTACGAGCAATCGCCCAGACTATCTCCTATGAAGTAAGCCTAGCCCTGGTTATGCTTAGTTTGTTAATTATAGTGGGGGGTCTGAATTTATCCCAATTCTAC-----TCTTATGGAGGGTGA--TTAATAA-GACTAAATACTCCTATTCTATGTATAGCCTGACTTATCACTTGTCTGGCTGAGACAGGACGGTCCCCTTTTGATTTACCAGAGGGAGAGTCTGAACTCGTGTCGGGGTTTAACACTGAGT---ATAGAAGCGGCTCTTTTGCCTTGTTCTTTCTGGGCGAGTATGGTAGGATACTCTTTCTAAGCTACACTAGCTCTATTTTACTTTTAAGGCAGGGGCCCTCTGACTTTACCACTCCTGTAAAATGT---CTAATCTTGATTTTTATATTTGTATGAGCCCGAGGTACCCTTCCTCGGTTTCGCTACGATTTTTTAATAAGTCTAACATGGAAAGTATTTCTCCCCGTGTCCCTGGGGTACTTTATATTGTACACGGGGCTAGTG----TTATATTCTATTT------------------
>Idotea_baltica_DQ442915
---------------GTG-----------GAGGTTTCCTTGA---------------------------TTCTCAAGTTCGTAGTACTTTTATTGTGTGTCTTGATCAGAGTTGCTTTCTTCACCTTATATGAGCGTAAGATTTTAGGGTATGTTCAGAAACGTAAGGGCCCTAACAAACTTGGGGTCAAGGGAGTACTCCAACCTTTCAGAGACGCCATCAAACTTTTTACGAAAGAGCCAGTGCTCCTTAACTCAAGTAATATTTCCCTCTACTTTATCAGCCCAATATTGTCTCTAGGTTTAACTTTGACACTGTGGCTCAGCGCCCCCTCCTCTTTTAGAGTCTGCGAGATTACTATAAGTGTAATTTTTATTCTTTGTTGCCTTAGCGCTGGAGTCTACCCTGTCTTAGGGGCAGGATGGGCCTCAAATTCTAAATACTCCCTTCTAGGGGGGCTACGAGCAGTGGCCCAAACTATCTCCTATGAGGTTAGACTTGCTATTATCTTACTTAGCTTTATCACCCTCACCTCCAACTACAGCGTAGATACCTTTTTA-----AGGATAGGGGGGCAA--TGGCTCA-TCCTCCTCTCCCCTCCCCTCGCACTTGTCTGGTTTATCTCATGTTTAGCAGAGACCAACCGCACCCCCTTTGACTTTTCTGAGGGGGAATCTGAGCTCGTCTCAGGGTTTAATACTGAATTCCAGAGGAGGGAGGGGTTTGCCTTATTTTTCTT-GCCGAGTACGGTAGAATCTT-TTTATGAGAATATTCTTAACCCTTAT-TTCTTAGGGGGAAGGGATATGTCTCCCCTCCTCCCCATAACAAAATTTGCTATAGTTGCTTTTGCATTTGTGTGAGTTCGAGGCACCCTGCCCCGCCAACGTTACGATAAACTCATAGGGCTAGCTTGAAAATCTTTCTTACCTATTTCCCTCTCTTACCTCATATTCTTTATAGGGGTCATAAGACTTCTTTACAGATTCAATTATTCTAA--TTAA
>Ligia_oceanica_NC_008412
---------------ATA---------------CTGCTTGCGG--------------------CCCTAACTGTAAAACTAGCTCTTTTGGTACTATGTGTTCTGGTTAGAATTGCTTTTATTACCTTACTCGAGCGTAAGATCTTAGGTTACTTACAGAAGCGCAAGGGGCCTAACAAGGTGGGAGTGAAGGGTGTCTTGCAACCCTTTAGCGATGCTATTAAACTTTTTACTAAAGAGCCGGTTGTTCTACCAGGTAGAAATTCACTTGCGTTTTTAGTCTCCCCTGCCCTCTCGTTGGGGATTATAATCATTATATGACTAAGCTTTCCCTCTAGTCTAGGGATGACTTCTATCTCCCTCAGGGTAATTTTTATTATATGCTGCTTAAGGGTAGGAGTTTACCCTGTTCTAGGCGCAGGTTGGGCTTCCAATTCCAAGTACCCCTTGCTGGGTAGATTACGGTCAGTAGCACAAACTCTATCCTACGAAGTAAGACTAGCCTTTATCCTGTTAAGTTACGTAGTTCTTACTAGCTCATTCAACTTAGAGCGAGTGATAA----CTAGCATTGAGGGCCA-ATGATTACTATTTATGTCCTTACCTTTAGCAGCAGCTTGATTTATTACCTCCTTGGCTGAAACCAACCGTACTCCCTTCGACTTTTCAGAGGGGGAGTCTGAGTTAGTCTCTGGGTTTAATACAGAAT---ATAGCTCGGGAGGGTTTGCTCTATTTTTCTTAGCGGAGTACGGCAGTATCTTGTTTATAAGACTATTCTTCGCCGTTATCTTCATAGGAGGGCTTGATATATCAGTTAGGTTCCCCGTGAAAGTT---ATACTGGTAGTAAGTATATTTATCTGAGTGCGGGGGACTCTGCCTCGCTTACGGTACGATAAACTAATAATAATGGCTTGGAAATCTTTCTTACCAGTCTCTCTTGGGTATTTAATAGCATTTTTTGCTACTTCC----TCAATCTTATCTCAATCTGTTTGA---TTTT
>Porcellio_dilatatus_dilatatus_KX289582
---------------ATA---------------TTATCCATCT--------------------------TACTAAAAATAACCATTCTTTTAATTAGCGTCCTCTTAGGGGTAGCATTTTTAACATTATTTGAACGGAAAGTACTAAGTTATATTCAAAAACGGAAAGGACCTAATAAGATAGGATTTAAAGGGCTACTTCAGCCGTTTAGAGATGCAATTAAACTCCTACTAAAAGAGCCGGTTCTTCTTACCCTGCCCTATCAACTGATTTATTTTTTAAGCCCTGTTTTAGTCCTCCTGGTATCTTTAGTATTGTGAATTTCTTTTCCCTCCACCTTAGGTAGATTTGAAATCAGCCTCCCTATTATTTTTATCTTATGTTGTCTATCTATAGGAGTCTACCCAACCCTAGGGGCCGGTTGGGCCTCTAATTCCAAGTACGCTATACTAGGAAGGCTTCGGGCAGCAGCCCAGACTATCTCCTACGAAGTTAGATTTGCTATTATTATCTTAAGCCCTATTGTTCTAGCAGCTTGCTATAGCTCCACTTTACTACTT-----TGGGTATTTAATTGA--CCTGTTA-TTCTTTTAAGCCCTTTAATTGCTTTTTTATGGCTCTCCTCTGCACTAGCAGAAACTAACCGTACTCCTTTTGATTTTGCTGAAGGGGAATCGGAGTTAGTCTCAGGGTTTAATACAGAGT---ATAGCGCTAGTGGATTTGTTTTATTTTTCTTAGCTGAATATAGAAGTATCCTTTTTATAAGCTTGCTATTTAGAGTCTTATTTATTAACCCTATAGACTTAACACTTTTACTTGCCTTATGAACA---TTAACCAGAGCCTATTTATTTCTCTGAGCCCGCGGAACCCTGCCGCGCCTTCGGTACGATAAATTAATAAACCTAACTTGAAAAACTTTCCTTCCTATCTCCCTTAGCTATTTAATATTTTTTTCTAGGCTAATA----GCAGGGGTTTATTT-------------GTAG
>Porcellio_dilatatus_petiti_KX289583
---------------ATA---------------CTATCTATCT--------------------------CGCTAAAAATAATCATTCTTTTAATCTGCGTCCTCTTAGGAGTGGCATTTTTAACATTATTTGAACGAAAAGTATTAAGCTATATTCAAAAACGGAAGGGGCCTAACAAGATAGGGTTTAAAGGGTTACTTCAGCCGTTTAGAGATGCAATTAAACTCCTTCTAAAAGAATCAATTCTTCTTACCCTGCCTTATCAGCTAATTTATTTTTTAAGCCCTGTTTTAGTCCTCCTGGTATCTTTAGTGCTATGAATTTCTTTCCCCTCCACCTTAGGTGGATTTGAAATTGGCCTGCCCATTATTTTTATCTTATGCTGTCTATCTATAGGGGTCTACCCTACCCTGGGGGCCGGCTGAGCCTCTAACTCAAAGTACGCTATACTAGGGAGGCTACGGGCAGCAGCTCAGACTATCTCCTATGAAGTTAGATTTGCTATTATTGTCCTGAGCCCTATTGTTCTAATGGCCTGCTACAGCACCCCTTTACTACTC-----TGGACATTTAATTGG--CCTGTGA-TTCTTTTAAGCCCTTTAATTGCTTTTTTATGGTTTTCCTCTGCGCTAGCAGAAACCAATCGCACTCCTTTCGATTTTGCTGAGGGAGAGTCAGAGCTAGTATCAGGGTTTAATACAGAGT---ACGGCGCTAGCGGGTTTGTTTTATTTTTCCTAGCTGAGTATAGAAGTATCCTTTTTATAAGCCTACTATTTAGAGTCTTATTTATTAACCCTATAGATCTAACACTTTTTCTTGCCTTGTGAACA---TTAGCCAGGGCCTATCTATTTCTATGAGTCCGTGGGACCCTGCCGCGCCTTCGATATGATAAATTAATAAACCTAACTTGAAAAACTTTCCTTCCTGTCTCCCTTAGCTATCTAATATTTTTTTCTAGGTTGATA----GCGGGGGTTTACTT-------------ATAG
>Sphaeroma_serratum_GU130256
---------------ATA------------GTTCTCCCCGTGC--------------------------TTCTAAAACTACTTACTCTTCTCATCTGTGTGCTGGTGGGGGTTGCCTTCTTCACTCTGTGCGAGCGCAAAGCTTTAGGTTATATTCAGACCCGTAAAGGTCCCAATAAGGTAGGGGTTAAGGGGCTTCTTCAACCCTTCAGGGATGCCTTGAAGCTTCTTACCAAGGAGCCCGTTCTCCCCTCCTTAAGTAACTTCGCGCTCCTGCTAGCGAGCCCGGTTCTCTCGCTGAGGCTCGCGCTGATCGTGTGGCTGAGTTTCCCCTCTTCTCTCGGAGCCGCCGAACTAACCCTGGGTATAATTTTCGTCCTCTGCTGCTTGAGCGCGGGGGTATACCCTACTTTGGGGGCGGGCTGAGCCTCCAACTCCAAGTACGCCCTCCTGGGAAGGCTTCGAGCGGTGGCCCAGACGATTTCCTACGAAGTAAGCCTCGCTATCACCCTGCTCTGCTTCCTAGTCCTGGTCAGGAGATTTGACCTCAGGCGATTC--------CTTTCCTTGGGTCAA--TGGTTCC-TTTTGCTTTCCCCCGCCCTTGCTATAGTGTGATTTGCCTCGAGGCTTGCGGAAACTAACCGCACCCCTTTTGATTTCGCGGAAGGGGAATCCGAACTGGTTTCAGGATTTAACACGGAGT---ACAGAAGTGGGGGTTTCGTCCTCTTCTTTTTGGCCGAGTACGCAAGGATGCTCTTCATAAGGGGGTTATTCACTCTCTTCTTCCTAGGGGTAGGGATCTCGNCCTTGAGGTTTCCCTTAAAAATT---ACCGCGCTAGCCTTTGCTTTTGTATGAGTACGGGGGACCCTCCCTCGCTACCGTTACGATAAGCTAATGGGGCTGGCCTGGAAAGTCTTCCTTCCCGTCTCCCTCGGCTACTTATTGCTATTTTGCGGTATCAAA----GCCCTTGTGTTAGCGGAAGCAGAGAT-ATAA
>Trachelipus_rathkii_KR013001
---------------ATC--------------TTTTACAATC---------------------------TAATAAAATTAACAATTCTGTTTATTTGTATTTTGTTAAGGGTGGCTTTCTTCACTCTTCTTGAACGTAAATCTTTAAGATATATTCAAAAACGTAAAGGGCCTAATAAGTTAGGGTTTAAGGGAGTTCTTCAACCTTTCAGTGACGCCATTAAACTCCTCTCTAAAGAAACTTTAGTTTTAAACTCCCCTCACCAGCTGGTCTATTTTATAAGGCCTTGTAGGGTTTTACTTGTCTCTATACTCTTATGGTTATCCTTCCCTTCCACTTTAGGTAGAATAGAGGTTCACCTTTCTATTATCTTTGTCTTATGCTGCCTCTCTGCTAGGGTCTACCCCACCTTGAGGGCGGGTTGGGCCTCTAACTCTAAATATGCTATGCTAGGGAGTTTACGGGCTGTAGCTCAGACTATCTCCTATGAGGTTAGGTTTGCTATTATTACCCTCAGATTGGTGGCGCTCTCCTCCTCTTTTAATACTTTTTCATTT-TTA----TTTAGTTTTACCTTC--CCTATCC-TAAGGATCAGCCCTATCTTAGCTATCTTATGGCTGACCTCTGCTATAGCAGAAACCAACCGAACCCCTTTTGATTTTTCAGAGGGGGAGTCTGAACTTGTATCAGGATTTAACACCGAAT---ATGCGGCAAGGGGTTTTGTCCTGTTCTTTCTAGCTGAGTATAGAAGGATTTTATTTATAAGCTTTCTCTTTAGAGTTCTTTTTCTTAACCCAAATGACTTGAACTCCCTTCTCACACTCTGAACC---CTACTCTTAGCTTTTACTTTTATCTGGGTTCGAGCCACTCTCCCCCGCCTTCGGTATGATAAATTAATAGCCCTTGCTTGGAAAATTTTTCTCCCAATCTCTATTAGGGCCCTTCTTTTTTTCTTTGTCTTAAAA----ACTAC----------------------CTAA
>Trachelipus_rathkii_MF187612
---------------ATC--------------TTTTACAATC---------------------------TAATAAAATTAACAATTCTGTTTATTTGTATTTTGTTAAGGGTGGCTTTCTTCACTCTTCTTGAACGTAAATCTTTAAGATATATTCAAAAACGTAAAGGGCCTAATAAGTTAGGGTTTAAGGGAGTTCTTCAACCTTTCAGTGACGCCATTAAACTCCTCTCTAAAGAAACTTTAGTTTTAAACTCCCCTCACCAGCTGGTCTATTTTATAAGGCCTTGTAGGGTTTTACTTGTCTCTATACTCTTATGGTTATCCTTCCCTTCCACTTTAGGTAGAATAGAGGTTCACCTTTCTATTATCTTTGTCTTATGCTGCCTCTCTGCTAGGGTCTACCCCACCTTGAGGGCGGGTTGGGCCTCTAACTCTAAATATGCTATGCTAGGGAGTTTACGGGCTGTAGCTCAGACTATCTCCTATGAGGTTAGGTTTGCTATTATTACCCTCAGATTGGTGGCGCTCTCCTCCTCTTTTAATACTTTTTCATTT-TTA----TTTAGTTTTACCTTC--CCTATCC-TAAGGATCAGCCCTATCTTAGCTATCTTATGGCTGACCTCTGCTATAGCAGAAACCAACCGAACCCCTTTTGATTTTTCAGAGGGGGAGTCTGAACTTGTATCAGGATTTAACACCGAAT---ATGCGGCAAGGGGTTTTGTCCTGTTCTTTCTAGCTGAGTATAGAAGGATTTTATTTATAAGCTTTCTCTTTAGAGTTCTTTTTCTTAACCCAAATGACTTGAACTCCCTTCTCACACTCTGAACC---CTACTCTTAGCTTTTACTTTTATCTGGGTTCGAGCCACTCTCCCCCGCCTTCGGTATGATAAATTAATAGCCCTTGCTTGGAAAATTTTTCTCCCAATCTCTATTAGGGCCCTTCTTTTTTTCTTTGTCTTAAAA----ACTAC----------------------CTAA
>Limnoria_quadripunctata_NC_024054
---------------ATA------------------ATCATTT--------------------------TTATAAAAACTGTCATTTACATCATTTCAATTTTAATAAGAGTAGCCTTTTTTACATTATTTGAACGTAAAATCTTAGGTTATATTCAAATCCGCAAAGGGCCCAACAAAACTAGCTTCAAAGGAAGAATCCAACCATTCAGAGATGCAGTAAAATTAATTCTCAAAGAAAGGGTTTTATTAAAAGAAAGCAGAAATATTATGTATTTTATCAGCCCAATCTTTTCTCTCTCAGTCTCTTTAATTACATGAATAAGGTTAAGCTCTAGCTTTGGGTCATTTGAAATTTTCCTCAGGATAGTATTTCTATTATGTTGTCTAAGCTTTAATGTTTATTCCTTAATAAGAGCCAGATGGGCCTCCAATTCTAAGTACTCTATATTAGGGGGGCTTCGTGCAGTAGCTCAAACGATCTCTTACGAAGTCAGACTAATCATTATTTTAATGAGACTAATTATTCTCGCAAACTCATTCAACTTATATAAATTT--------AATCTATTTAAAGAA--TGGTTCA-TTTTTATAGCCATCCCACTGGGTGTTATTTGACTCGTCTCCAGTCTTGCAGAAACAAGACGAACTCCCTTCGATTTTTCGGAAAGTGAATCAGAATTAGTATCAGGGTTTAATACTGAAT---ACAGCTCAGGTGGCTTCGTTCTTTTCTTTCTAGCTGAGTATAGGAACATCCTATTTATAAGAGCTTTTTTCGCCAGAGTTTTCTGCGCGGCAAGAGAAAGTAATTTCGTACTTAAATTAATATCT---------ATCTCTTTTTTATTTATTTGAGTGCGAGGCACTCTGCCCCGATTCCGATATGATAAATTAATGAGACTAACTTGAAAAGTTTTCCTGCCCTCCTCCCTAAACTATTTAATCTTATTTTTAGGAATTAAA----TCACTCACAATGAT-------------TTAA
>Porcellionides_pruinosus_KX289584
---------------ATA--------------------------------------------------------------------CTACTAGCCTCCATCCTTCTGAGGGTGGCCTTTCTAACCCTGTTGGAACGTAAATTACTTGGGTATATACAAAAGCGCAAGGGGCCAAATAAATTAGGGGTAAAAGGTCTCCTCCAACCATTTAGAGATGCTATTAAACTTCTTCTCAAAGAATCAATAGTGCTAACTATAAACTACCAGTTGGTCTACCTCCTGAGCCCTACAACCATACTCCTAATCTCACTTATAATTTGATTCTCATTCCCATCCTCGTTAAGAGGTCTAGAGATCAACCTCCCTATTATTTTTATCCTATGTTGTCTTTCGGCCAGGGTATACCCCAGGTTGGGGGCGGGGTGGGCCTCAAACTCAAAGTACTCCATATTAGGCAGACTTCGCTCAGCAGCCCAAACTATCTCCTATGAAGTTAGATTTGCTATTATCATCCTTAGCCCTGTAGTGATAGGATCTACCTATTATCTGGTGTTGTTTATAGAGAATTTCTACTGA-------CCCATTA-TCATAATCACCCCCCCACTGGCAATCTTGTGGCTCTCCTCAGCCCTAGCTGAGACCAGCCGTACCCCTTTTGACCTTGTAGAAGGGGAGTCAGAACTCGTCTCTGGATTTAATACCGAAT---ATAGGGCTAGAATATTTGTCTTATTTTTCCTAGCTGAATATAGGGGCCTTCTATTTATAAGCTTTCTGTTTAGGGTAATATTTATCAACCCTTCAGATCTCAAACTTCTTCTTACCATCTGAACT---GTAGGGTTGGCCTCACTATTTATCTGGGTCCGAGGGACCCTCCCCCGCCTTCGATATGATAAGCTTATGTCCCTGACCTGAAAAACCTTTCTCCCTATCTCTATCGGCTATCTAATATTCTTCTCTAGTCTAAG--------------------------------CTAG
>Oniscus_asellus_KX289581
---------------ATT-----------------------------------------------------------------------------------------AGAGTCGCCTTTTTGACTCTTTTGGAGCGAAAAACTTTAAGGTATATTCAAATTCGCAAGGGGCCTAATAAAGTAGGGTACAAAGGTTTATTACAGCCTTTTAGAGACGCTATTAAATTATTTTCTAAAGAGTTTATTACTCCTAGCTTGAGGAGAGTAGTAGTATTTGTACTATCTCCGGCGTTAATTTTAACTATTTCTATAATAATATGATTTTCTTTACCCTCTTCATTCGGGTTTTTAGAGATCAGACTCGCTTTAGTTTATATTTTATGCTGTTTATCAGTGAGAGTATACCCTATTTTAGGAGCCGGATGATCTTCCAATTCGAAATATTCTTTGTTAGGGAGGCTTCGCGCAGTCGCTCAAACTATTTCTTATGAAGTTAATCTAGCTTTTATCTTTTTAGGATTAGTTTTGTTCACTCGCTCTTACAGGACAGTAAGGTTTTTA-----CCCCCGTTTAATTTT--TCTTATA-TTTTATTTTTATTCCCTTTGGGCCTGATATGATTTATCTCCGCTCTCGCGGAAACCAATCGTACTCCCTTCGACTTTTCTGAAGGAGAGTCGGAGTTGGTGTCAGGTTTCAATACAGAGT---TTAGATCAGGAGCATTTTCAATTTTTTTTTTAGCGGAGTACAGTAGTATTTTATTTATAAGGTATTTACTGAGCTTACTATTTTTCAAACCGAAAGACCTATTCCCTTCTGTAGTTATCGGGATA---TCCCTAGCTATACTATTATTTTTGTGAGTGCGAGGGACATTACCTCGGTTTCGGTATGATAAGTTGATATATTTATCCTGGAAAATTTTTCTCCCGAGAGTACTTATATACCTAATATTTTTAACGGGGGTGATA----GTCTGGGAATTAAA-------------CTAA
