# Supplementary material for: The complete mitochondrial genome of Cymothoa indica has a highly rearranged gene order and clusters at the very base of the Isopoda clade
Source: PLoS One. 2018 Sep 4;13(9):e0203089. doi: 10.1371/journal.pone.0203089 (PMC6122833; doi:10.1371/journal.pone.0203089)
Supplement: S3 File — (FAS) [file pone.0203089.s003.fas]

>Armadillidium_album_KX289585
ATGATAATAAACCTATTCTCAGTGTTTGACCCTGCTACTAGTTTAAATTTAAATTGAGTAGCGGCAATTTTAGGTATAGTACTTTTTCCTGCTAGAAAGTGAGGCTCAGCATCTCGTAGGATAGCTTTTATAGATTTAATTATAGGAAAATTATATAAAGAAATACAAGCTTTATTTTCTTTTAAAAATAAGACGGTAGCAGTGATTTTCTCTGCTTTGTTTTTATTTGTTATATTTAATAATATAATAGGGTTATTACCTTATATTTTTACTCCTACAAGGCACTTAGCAGTATCTTTAAGGGTAGCTCTACCCCTTTGGTTGGGTTATTTTAGTTATGGTTGAGTAATAAGAGCTAAGTGCATATTAGCTCATTTGGTACCTCTAGGAACTCCTATAATATTAATGCCTTTTATGGTGATTATTGAGAGGGTAAGAAGATTAATTCGACCTCTTACATTAGCTGTTCGGTTGATAGCTAATATAATTGCTGGACACCTCCTTTTAACTTTAATTAGAAGGGCAGTAAGAATAGAAAGAAGTCTTTTCCTTTTAGGGGTTATTTTTATACAGGTAGTATTAGTAATCTTGGAGGTAGCTGTTGCTATTATTCAATCTTATGTACTTGTAATTCTTAGGGTTTTATATTCAAGTGAAATTATTCCTCAGATAGGGCCTTTACCTTGATTTATATTAATAAGCTTAACCTTAGGTTTAATTTTAGTATTTATATGTATAATTTATAAATGGATATGAATGCAACGTTGGTTTTTTTCTACTAATCATAAAGATATTGGAACATTATATTTTATTTTTGGGGTTTGAGCTGGAGCTATTGGCACTGCTTTAAGAATAATTATTCGAACAGAGTTAGGACAACCAGGGAGATTAATCGGAGATGATCAGATTTATAATGTAATTGTAACAGCACATGCATTTATTATAATTTTCTTTATAGTTATACCTATTATGATTGGAGGGTTTGGGAATTGACTAATTCCTTTAATATTAGGATCTCCAGATATAGCATTTCCACGGATAAATAATATAAGATTTTGATTATTACCTCCTTCTTTGGTTTTATTATTAAGGAGCGGTTTAATTGAAAGAGGGGTTGGTACTGGGTGAACTGTTTACCCTCCTTTAGCATCTAGGATTGCTCACAGGGGGGCATCTGTAGATTTAGGAATTTTTTCTTTACATCTTGCTGGAGCTTCTTCTATCTTAGGGGCTGTAAATTTTATTACTACTGTAATTAATATACGGGCAGCTGGAATAACGATAGATCGTGTACCTTTGTTTGTTTGATCTGTATTTATTACAGCTGTATTACTTTTATTATCTTTACCCGTTTTAGCAGGGGCCATTACTATATTACTGACAGATCGTAATTTAAATACTTCTTTCTTTGATCCCAGAGGAGGAGGAGATCCAGTCCTATATCAGCACTTGTTTTGATTCTTTGGACATCCTGAGGTTTATATTCTTATTTTACCGGCTTTTGGGATAATTTCTCATATTGTAAGCCAAGAGTCAAATAAGAAAGAAGCTTTTGGGACTTTAGGAATAATCTATGCTATAGTTGCTATCGGAGTATTGGGTTTTGTTGTATGAGCTCATCATATATTTACTGTAGGTATGGATGTAGATACCCGTGCATACTTTACTTCAGCAACTATAATTATTGCAGTACCTACTGGGATTAAGATTTTTAGTTGATTGAGAACTCTTCATGGGGCTCATTTTAGTTTTAGTCCTTCACTTCTATGAGCTCTTGGGTTTATTTTTTTATTTACTTTAGGAGGGCTAACAGGAGTAGTACTTGCTAATTCATCTATTGATATTATCCTTCACGATACTTACTATGTTGTTGCTCACTTTCATTATGTTTTATCAATAGGAGCGGTGTTTGCTATTTTTGGGGGTATAGTCCATTGATTTCCTTTATTTACAGGAATAAGAATAAACAATTTTTGACTTAAAATTCAATTCTTTATTATGTTTATTGGTGTTAATTTAACTTTTTTCCCACAGCATTTTTTAGGGTTAGGAGGAATACCTCGTCGTTATTCAGATTATCCTGATATTTACAGGTTTTGAAATTTTATTTCTTCTATTGGTTCTTTACTCTCTGTTGTATCTGTTTTAATGTTTTTATATATTATATGAGAGGCTTTCTTATCAAGGCGTTATCTTATTCTTCCTTTAAGTATAAGCTCTTCTCTGGAATGATTGCATCCTTATCCTCCAGCCGACCATAGGTATGATGAAATTCCTATAAATTCTATAGCGTGATGAAATAGATTAGGATTTCAGGACGGGGTTTCTCCTTTAATAGAGCAGTTGATTTTTTTTCATGACCATATTATAACTATCCTAGTTCTGATCTTAACGTTGGTAGGGTATATTTTATCTAGGGTAGTGCTTAATAAAAATATTAATCGCTCTCTGTTAGAAAATCAGACCTTAGAGATAATTTGAACAACCTTTCCAATAATAATTCTCCTGTTTATTGCTCTACCCTCGCTACGTTTATTGTATCTGCTAGATGAGGTTAACTCTCCTAGTTTAACTATAAAAGTAGTAGGACATCAATGATATTGAAGATATGAGTATTCAGATTTAAGACAATTAGGATTTGACTCTTACATACTACCTAATCAAGATTTATCCTTTCGTGTATTAGAGGTTGATAATGAAACCACTCTACCTTATAAGACTCAATTGCGAGTATTAGTTACAGCTTCTGATGTAATTCATTCTTGAGCTGTTCCAAGATTAGGGGTAAAAGTAGATGCTGTTCCAGGTCGATTAAATCAGCTAAGTTTTTTTGTAAACCGCCCTGGAATTTTTTACGGGCAGTGTTCTGAGATTTGTGGGGCTAACCACAGGTTTATACCTATTAAATTGGAGATAGTTACCTTAGAGGGATTTTTAAATTGATTAAAAATGATATTATTTCATCCTTATCACTTAGTAGATCCTAGCCCATGACCATTAACAAGTTCGTTAGGGGCTTTTTTATTAACTAGTGGGCTTATTAGTTGATTTCATACTTATTCAATTAACCTTTTTATATTAGGGGTTTTTAGTATTGTCTTATCTATAATTCAATGGTGGCGGGATGTCATTCGTGAGAGTACGTTTCAAGGAGTTCATACTAGAAAAGTACAGAAAGGGCTACAGTGAGGAATAATTTTATTTATTATCTCTGAGATTTTATTTTTCTTTTCTTTTTTTTGAGCTTTTTTCCATAGAAGTCTTACTCCTAGGGTTGAGTTAGGGAGAGTGTGACCTCCAGTTGGGATTCAGCCTTTTGACCCTTTTAGAATCCCATTACTTAATACGGCTATTTTATTAGCGTCAGGGGCTACAGTTACATGAGCTCATCATAGTCTTTTACATGCTGAGCACAGAGAAGCAGCAATGGGTTTATTACTAACTGTTTTTATAGGCGTTTATTTTACAAGCCTACAGTATTTTGAGTATTTGGAAGCCTCTTTTTCCATTGCTGACTCTGTTTATGGTTCTACTTTTTTTATTGCTACAGGATTTCACGGTCTTCATGTTATTATTGGAACAACTTTTCTATTAATTTGCCTTCTGCGCTTACTTAAGTCCCACTTTTCCTCTAGCCACCATTTTGGGTTTGAAGCTTCTGCATGGTATTGGCATTTTGTAGATGTCGTTTGGTTGTTTCTTTATATTTCAATTTACTGATGGGGATATATAAACCGTAAATCCAACCCAGCTATAAAAATTTTAAATTCAGCCTTAATTGAGATACCTGCTCCTTTAAATATTACCTTATGATGAAATTTTGGATCTCTTCTTGGAATTTGTTTAATGCTTCAATTAACTACTGGGTTATTTTTAGCAATACACTACTCTGGGCATGTACACTTAGCTTTTGATAACTTAGTTTATATCTGCCGTGATGTAAATAATGGTTGATTACTACGTACCCTTCATGCTAATGGAGCATCTATATTTTTTCTTTGTCTTTACTTACATATAGGACGAAGCTTATATTTTAACTCTTATATTTTTATTTATACATGAATAATAGGTGTTTCAATTTTATTTCTAGCTATAGCGACAGCCTTCCTAGGGTATGTACTCCCTTGAGGACAAATATCTTTATGAGGAGCCTCCGTTATTACTAATCTTCTCTCTACAATTCCTTATGTAGGGCATTTATTAGTGCAATGATTATGAGGCGGATTTGCAGTAGACACCCCTACCCTTACTCGTTTCTTTTCTTTACACTTTACCCTACCGTTCATTATATCCTTCTTAGTAATTATCCATGTTATATTTTTACATCAAACAGGCTCTAATAACCCAATTGGGATTAACAGAAATACAGCTAAAATTGTATTTCACCCTTATTTTACATTAAAAGATACTATAGGTATATTATTTATATTATTGATATTAGTATTTATTACACTATGAAGTCCTAATAGATTAGGAGATCCGGAAAATTTCAACCCAGCCAACCCCTTAAGCTCACCACCTCATATCCAACCGGAATGATACTACCTATTTGCATATGCCATTCTTCGTTCAATCCCCAACAAATTAGGAGGAGTCCTAGCACTTTTGGCTTCAGTATTTATTTTTTATTTACTACCTTTTATATTTTCAAAAAGATCTCTCCAATTCTATCCTTTTAATAAGATTTTATTATGAAGGTTCTTGCTAACTTGAATTGGAGCAAAACCAGTAGAAGATCCTTACGTTATTACCGGCCAAATTTTAACTATATTATATTTTTCTTTCTTCTTAGTAGATAAATGATGATTTATACTTCTAAAGCTAGTCTTTCTATTTATCTATGTTTTATTAAGTGTTGCTTTTGTTACTCTGATAGAGCGTAAGATTTTGAGCTATATACAAAAGCGTAAAGGACCTAACAAAATAGGGTTTAAAGGTATCTTGCAACCATTTAATGATGCTATTAAACTTTTATCCAAGGAATTCTTTAACCTTAGTATAAGTAATTTATCTATTTATACTTTTAGGCCTATTGCCATACTTATAATTTCACTTTTAATATGGTTAACATTTCCCTCATTAACAGGTAGAGTAAGTATAATAATACCTCTTATTTTTATTTTATGTTGTTTATCTAGAGGGGTTTACCCTATTCTTGGGTCGGGCTGGTCCTCCAACTCAAAATACGCTATACTAGGTAGCCTACGAGCTGTAGCTCAAACTATCTCATATGAAGTTAGCCTGGTAATTATTATTTTGAGACTAGTAACTCTAAGGAATTCATTTAGGCTAGTAAAATTAAAGATTAGTATAATGTTGACTATACTACCTATAATAATACTATGGTTTACTTCTGCTCTAGCAGAGACTAACCGAACCCCATTTGATTTTTCAGAAGGTGAATCTGAGCTTGTTTCTGGTTTTAATACTGAATATATGTCAAGAGGGTTTGTTCTCTTTTTCTTAGCTGAGTATAGGAGAATTTTATTTATAAGACTATTATTTAGGGTTATATTTTTTTATCCGCCTGATCTCTTTATAGCACTAAGGAGAATCATCTTAATTTCTATAGTTTTTATTTGAGTACGAGGTACTCTCCCTCGATTACGTTATGATAAATTAATAATATTGGCTTGAAAAATTTTTCTTCCGTTAGCCCTCTTTTACTTACTTCTCTTCTCTAGAATCAGATTTAGAAATTTCTTGGGTAGAATTAAACTTAGAATGTTACTAGGGGTATGAGTGTCCATTCATAGAGATAGTTGGTTTGGGGTATGAATCGGGTTAGAATTAAACTTATTATGTTTTATTCCTTTTTTAACACAAGAGCCTGGTGTAAAGTATTTTTTAATCCAGGCTTGTGCTTCTTTCTTACTTCTTATAAGAGGGGTAAGAATATTAAATTATTCTAATGTATTTATCAGATGTGCTCTTCTATTAAAATTAGGAGCAGCTCCTTATTATTTTTGGTACTTAAGAGTGGGTGAAGGAGTGACATGGTTTCAGTTTTTAGGGTTAAGAACGATCCAGAAGATTGCACCTTTGGTATTATTATTTTTTAGAGAAATTAGTGGATGATTGATTTCATTGAGTATTATTTTGAGAGGTTTTGTAGGTGGGGTAGGAGGAGTTAATGAACTTTCTTTTCGAAAACTTTTAGTGTATTCATCTATTAATCACTTAGGTTGAATTATAGTGCCTCTTTTAGTCTTAAACGAATTTTGGTTAATTTATTTTTTAGTTTATTGTTTATTAATTAGAATAGTAGTTATTATCTTATTATACCATATAAACCAATTATTTAGGAAAATTACATTAGCAGTGTCTTTGTTATCTTTAGGAGGGCTTCCTCCTTTGTTAGGATTTTTTCCTAAATTAGTTATCATTGAGTTTTGTAGGTTAATTATATATGCTATAATTATTAGAAGAGTTATAACTTTATTCTATTATATGCGAGTTCTAATAAGAAGAGTAATATTAAACTTTGATAATATAAAAAGATTTATAATAGTAGTAAGGGGAGGTTTAGTATACTATCTAGTA------ATTTTATTACTTATAAGGAGGTTATTATTTATAATTGCTTTTATGTTAATATACCTATCCCCTCTATTAGGGGTGAAACAAGATATAAATTATGAGAAAAGAACTCCATTTGAGAGAGGATTTGATCCTCAGGGAAGGGGGCGGTTAAATTTCTCAGTACGGTTTTTTTTAATTGCTGTTGTATTTTTAATCTTTGATGTGGAAATTGCTCTTCTTCTACCTTTAATAATTGGATATTATTGAACCTGGGGTTTGTTAAGGTTATATTTTTTATTGATTTTAACATTTGGGACAATTTACGAGTGGAAAGAGGGTGCATTAGATTGAAAGATAAACTCTATTCAAATATCAATATTTATATTTTTTATGGCTTTAATTGTATTCTTTCTAGTATTTAAACATGTTCTGTCTTCTTTAATTTCATTAGAATTTATAGCCTTAGCTATATTCTCTATACTAACATTCCACTCTATATTTGAAATATTTATGTCTTTTTTTGTATCTATTACAGTGTGTGAAGCAGCATTAGGGTTGAGAATAGTTATTTTATTAGCTTGTAAAAAAGGTAATGATCTCTTTAGTATGATAAAAATTTTATTAACTGTCTTTGCTTTTGTGTGTGGTCTAACTAACTTTTATTTAATATTATGCCTACTTACTTTTATATTAATAATACTATCTTTTTATTTAAAACATGATCATGAGTATTTCTATTCAGAGCTTTCATGAGATACTTTATCAATCTCTTTAATTTGTTTAACATTCTTAATTTTAATTCTTATAATCTCATCTAGTCTATCTAATCGTTTAACTCTAGTGTATACACCTCATTTTAATTTCCTACTGCTTTCTCTTTTATTGTTTCTAATCCTGACATTTAGAACTCATAATACGATTTTATTTTATATTTTATTTGAGGCTTCATTAATTCCTACTTTTGTTCTAATCCTAGGTTGAGGATATCAACCAGAACGACAAGCTGGAATATATATACTTATATACACGGTCTTAGCCTCTCTGCCTCTTCTCCTAGCCCTCTCAGTCTGATCTAGTTTAATAAAAAGGACTAATATACACATTTTGTTCTTAAATTATAATAAAACATTTCTATCTGATTTATGAGCTATCTCTTTGATTCTGGCTTTTTCAGTAAAACTCCCTGTTTATATGATTCATTTGTGGCTTCCTAAAGCCCATGTAGAAGCCCCAGTAGCAGGTTCAATAATTTTAGCTGCCATCCTCTTAAAACTAGGAGGATATGGAATTTTACGGATTATCAGTAAAACTAGGAATCTATTTTTAAATTTAACCCCAATTCTTATCAGATGAGCAATGTCAGGAGGAATAATTATAGCTCTTGTTTGTATTTTTCAAAGAGATATTAAACTTTTAATTGCTCTTTCCTCAGTAGCGCATATATCTATAGTTATAGCCGGAATCTTATCTTTGGCTAGTTGAGGAATTAACGGTGCTCATTATATTATAATCGGCCATGGCTTTTGCTCTTCTGGATTATTTTGTATTGCTAATATCTTGTACGAACGTGTCAATTCTCGAAGATTGTTTATTATCAAAGGTATGCAAATTGCTCTTCCAATTTTAGGGATAGGTTGATTTCTTCTATGCACTTCTAATATAGCCGCTCCCCCTTCCTTAAACTTACTAGGAGAAATAAATTCAATCATTGCGCTCTTTTCTTGAACCTCTTATTTATCCTTTCACCTATTTACTTTAGTATTCTTAGCTGCAGCATATTCATTATTTCTCTACAGACAAATGCAGCATGGTAAACTCCCTTTTCCTTCTGTATCTATCCGAGAGTTTTTACTCTTAACATTTCATTGAGTACCTTTAAATATTTTTATCCTTGCCCCACATACCATTCAATTAATCTTACTTATGTTTATAACAGGTATTTTGTTTTTAATTTTTGGGCTATATTTAATAGTTTTAAATAGTAGGTTAATACTAGAGTGAGTGTTTATAATAAATTCAAGTAGGTTGCTTAATTTTTATATTGATTGAATATCGGTAATATTTTTCAGCTTTATTATAATTTCTAGCTCTGTTTTATTTTATAGAGATTATATGCCCAAGGATTTAGGGTACCGTGGCTTTCTATTTTTAGTTTTGATGTTTGTTTTAAGAATATTTTTTATGGTATTTAGGTTAAACTTAATAAGAATGATACTAGGGTGGGATGGATTAGGAATTATTTCCTATATTCTTGTTGTTTTTTATAAAAATGAAAAATCGAGAAGAGCGGGAATGTTAACTATCATAAGAAATCGAGTAGGAGACGCGGCTTTATTATTAAGAATCTCTTGTTTTCTTGAAATAGGGAGGTGAAATTATTTAATAATTAGCCATTCTATAAGGGAAGGAGCTGTAACTTTGATTATCTTAGCGGCTATCACTAAAAGGGCCCAAATCCCTTTCTCCGCTTGATTACCTGCAGCAATGGCTGCCCCTACACCTGTAAGGGCTTTAGTACATTCTTCAACTTTAGTTACGGCAGGAGTATATTTACTTATTCGGTTTAGGGATATTTTGCAGGAGGTTTTAAAATTTTTAGTCTATTTAGGCATTTTAACTACTCTTATAGCTAGGATTGGGGCATTAGTTGAACCTGATTTTAAGAAAGTAGTAGCCCTATCTACACTTAGACAGTTAGGTATTATAATTATAACTCTATCTCTAGGATTAACAGTTTTAGCTTTTATTCATTTATTAACCCACGCCGTATTTAAAGCTTTATTATTTATATGCAGGGGTAAAGTTATTCATAGGGTTAATAGGTCTCAAGACATTCGTAGAATAGGAGGAGGGGTTTATAATTTACCCATTACTAATATGGTTATAGTTCTATCTAGCTATGCTTTGTGTGGGGTTCCTTTTCTAGCAGGGTTTTATTCTAAGGATTTAATTATGGAAGTAAGTCTTATAAATGATAATAATTATGTTAATTATTGTTTATTTATAATAATAGTAGGGTTATCTGCTAGATATTCTTTTCGTCTCTTGTTTATAAGTAGAGTAAGAAGTGTAAGTCAGAAAATAGATATTAGAAGGGATGAAGAAGATTGAATTATGCTGTTGTCTAAAATTATTTTACTAATCATAAGGCTAAGAAGGGGGGCTTTTTTAATTTGAGTATGTTTACCTTCAGCTCCTATAATTAGGTTAACCTTAAATTTAAAATGATTAGCATTAAATAGTTTGGGTTTAGGAGTTTTGCTTGGGGTTTTATTATGCCTAAATAATATAAAAGGCTTAACGGTTTCGTTAAATATAAAAATATTTAGACCGATTCTATGAATATGAAATCTTGCACTGTTAAGAAGCATAAAATTAAGGGCCAAAAGAATAAACATAAGATTA---TATTTAGATTTGGGGTGATTAGAAATATTAGGTGGGCAAGGAGTAAATTATTTAGTTTTAAACTTGGGGAATACAATAGAGCTATTAGCTTTTAATAGAGTAAAAAAAGTTTTAATTATATTTTCTATTGTATTACTTATTTTAGTGATTGCTATTATAGTAACCAGAATAGTAAGTTTATTAATATTAATTATTGGTTTAGAAAGACCTCAATTTTTAATTATATGTCTTCTTATTCAAACCATTGTAGTTGTTATTCTTATAGGATTAGCAAGAAAGCTTTGGTATGCATATGTTTTATTCTTAGTATTTTTTGGGGGTATATTGATTTTATTTGTATATGTAAGTAGGCTAGCTTCAAGAATAAAATTAGATTATAGTAATTTTTTTATTTTAATTTTTAGAAGTATAATTGTT------ATACTCAGGTTAATTTTAATTGTTGAAGATAGTAACATAGTAAGAATTTTGCTAAGAGATTTATACTTATACGTAGTTAGGTATTTACTAGTAGCATTGTATAATGTATGTTGAATAGTTAAAGTATTTGAAGGGCCACTTCGAGTATTTGTT-------------------------------------------------------------------------------------------------------------------------------------------------------------------------------------------------------------------------------------------------------------------------------------------------------------------------------------------------------------------------------------------------------------------------------------------------------------------------------------------------------------------------------------------------------------------------------------------------------------------------------------------------------------------------------------------------------------------------------------------------------------------------------------------------------------------------------------------------------------------------------------------------------------------------------------------------------------------------------------------------------------------------------------------------------------AAACAAGGATTAGATACCCTTCTATTCATGGGCCAAATTAAGGTAGTAGTTATAGACTTGAAACCTAAAGGATTTAATCTAATCA-AGGAACCTGTCCTATAACGATAATCCACGGTAGTTTTT-------AGTTTGTATACCGTCGTCTAAACCTCTTTTGCAAAAGAAATTAGTTATAGTAAGTCAGATCTAGGCGCAGCTT----------------------------------------------------------------------------------------------------------------------------TAAGCAGAAGGTTTTTAATCTTTAATTAAGCTAATAAGCTAATGGGTTCATACCTCATTGATGGTATAGGGTATTAATTGTAAAGCCAAAATAGAGGCGGGCCTCTGTTATAGGTTTGATTGGA--TAAACTAGTTTAAATAAAACATTAGTTTTGGATACTAAAATTTACTTTT-ATACACCTAAGGTAGTAAACACACAAGATTTTGAGTCTTGAAATATCTTTCTATTAGTTTATAAAACACTATTTTTGTAATATAGAATTAAACTTATTAAAAAAAATCAATGATTTACATTCATTAGAA----------------------ATTTATAAAGCTTTAAGCGGTAGGCTGTAAACTTACAAGAGTCGGTTTAAC--------------------------------------GGTTTAACTAATCTTAAATTGCAAGTTTAAGTAAGCATTATTGCAAAAACCTATACAGTAGTTAGAAAAATATAAGGTTGTCAGCTTTAAGTTTTAGAATATAATATTGAAGTTATTAAGTAGCTAATTTAGTATTAAGTACATTTGATTTCCATTCAGAAAGGCTCTTT-----------------------------------------------
>Armadillidium_nasatum_MF187611
ATGATAACAAACTTATTTTCAGTGTTTGACCCTTCCTCTAGGTTGGCCCTCAATTGATTTTCTTTAGCCTTAGTAATATTTTTAATTCCTTTGGGAAAGAGGATTGGGCAATCTCGAGGGACTACTGTAGTGAGGTGGGCTGTAAAAAAATTATACAATGAGATAAAAGTTTTATTTTCTAAAAACAGGAATATGGTTGCTGTTCTTTTTAGAGCTTTGTTTTTGTTTATTATAATTAATAATATAACGGGTTTACTTCCTTATGTTTTTACAGCAACGAGGCATTTAGTAGTTACCTTAAGTCTTGCTTTTCCTCTTTGAATTGGGTATTTCGGCTTCGGTTGAGTTAATAATCTAAAATGAATACTTGCTCATTTAATACCCCAAGGCACACCATGGTTATTGATACCTTTTATAGTAGTAATTGAGAGAGTAAGAAGGTTAATTCGTCCTAGGACTCTTGCTGTACGCCTAATAGCTAATATAATTGCAGGTCATTTACTCCTTATTTTAGTGAGGAGCTCTGTAACGGTTTTAAATCTTATAGTATTTTGAGGAATTGTTTTAGCTCAACTTTTGTTAGTGATTTTAGAAGTAGCAGTAGCTATTATTCAAGCTTATGTTTTAGTTATTTTAAGAGTTTTATACTCTAGTGAAGTT------------------------------------------------------------------------------------------------ATGCAACGTTGGTTATTTTCAACTAATCATAAAGATATTGGTACATTATATTTTATATTCGGAGTTTGGGCAGGGGCTGTAGGTACCGCTTTAAGAATAATTATTCGGACTGAATTAGGGCAGCCTGGGAGTCTCATTGGGGATGATCAAATCTATAATGTAATTGTCACGGCTCATGCTTTTGTAATGATTTTCTTCATAGTAATACCTATTATAATTGGAGGTTTTGGAAATTGATTAATTCCTTTGATATTAGGGGCTCCTGATATAGCTTTCCCTCGTATAAACAATATAAGATTTTGGCTGCTTCCCCCTTCTTTAACTTTACTCCTTAGCAGAGGATTAATTGAAAGAGGAGTAGGAACGGGATGAACTGTTTACCCTCCTTTGGCATCAAGAATTGCCCATAGTGGAGCTTCTGTAGATTTAGGTATCTTTTCTCTTCATCTTGCTGGGGCTTCATCAATTTTAGGGGCAGTAAACTTTATTACGACTATAATTAATATACGGGCGTCCGGAATTAGTATGGATCGTGTGCCTTTATTTGTTTGGTCTGTTTTAGTAACCGCGGTTCTTCTTCTCTTATCTTTACCTGTTCTTGCTGGAGCTATTACTATACTATTGACTGACCGTAATTTAAATACATCTTTTTTTGATCCGAGGGGAGGGGGGGATCCTATTCTTTATCAGCATTTATTCTGATTTTTTGGCCACCCTGAGGTTTATATTTTAATTTTACCTGCTTTTGGGATAATTTCACATATTGTAAGGCAAGAGGCTAATAAAAAAGAAGCGTTTGGTACTTTAGGAATGATCTATGCTATGGTAGCAATTGGGGTATTAGGATTTGTAGTATGAGCTCATCATATATTTACTGTAGGAATAGATGTAGACACCCGTGCTTATTTTACTTCAGCTACAATAATTATTGCAGTTCCCACAGGAATTAAAATTTTTAGATGGTTAAGAACACTTCATGGGGCTCATCTTAGATTTAGGCCTGCTTTATTATGAGCTTTAGGATTTATTTTTCTGTTTACCTTAGGAGGTCTTACAGGGGTAGTTTTAGCTAACTCCTCAATTGATATTATTCTACATGATACGTATTATGTTGTGGCTCACTTCCATTATGTACTATCTATAGGAGCTGTATTTGCTATTTTTGGAGGAGTAATCCATTGGTTTCCTTTGTTTACTGGGGTTGGGTTAAATAATTTTTGATTAAAGATTCAATTTTTACTAATGTTTATCGGAGTAAATTTAACATTTTTTCCACAGCATTTTTTAGGGTTAGGGGGTATACCGCGGCGCTACTCTGATTACCCTGATATCTACAGGTTTTGAAATTTAGTTTCTTCCATTGGGTCTCTCCTTTCAGTTGTTTCTGTTATATTATTTTTATTTATTCTATGGGAGGCTTTTAGGGTTGAGCGCTGCTCTATCCTGCCGCTGAGCACAAGATCTTCTGTAGAGTGATTACACCCTTACCCCCCTGCTGATCATAGATATGACGAAATCCCTATAAGTTCTATTGCATGATGAAATAGATTAGGCCTTCAAGATGGGGTTTCTCCTCTTATAGAGCAACTTATCTTTTTCCATGACCATATTATAATTATTCTAACTTTAATTATATCATCAGTTGGATATATTTTATTAAGTATAATACTAAATAGATATATCAATCGCTCTTTATTGGAGAATCAAATATTAGAGATAGTATGGACAATTCTCCCTGCTGTAATTTTATTATTTATTGCTCTTCCTTCACTTCGTATTCTATATCTTTTGGATGAAGTAAATTTACCTAGTATAACAGTAAAAGTGATTGGGCATCAGTGGTACTGAAGTTATGAATATTCAGATTTTAAAAATTTAGAATTTGAAGCCTATATAGTTAGAGTTTCTGATTTAGGGTTTCGAGCGTTGGAAGTGGACAATCGTACTATGGTCCCCTATTTTTCTCAAATTCGCGTATTAGTAACGGCTTCAGATGTAATTCATTCTTGAGCTGTACCTAGCCTAGGTGCAAAGGTAGACGCAGTGCCAGGTCGACTTAACCAGCTAAGGATTTATATTAATCGTCCTGGTGTATTTTATGGGCAGTGTTCTGAGATCTGTGGGGCCAATCACAGTTTTATGCCTATCGTTCTAGAAGCCACCCCTTTAACTAAGTTTTTAAATTGACTAATAATGATAGAATTTCACCCTTTCCATCTTGTGGATCCAAGGCCTTGACCTTTAACAAGATCAATTGGAGCATTTCTTTTAACTAGTGGGTTAGTAAAGTGATTTCATTTTTATTCTACAGATCTATTCTTAGTAGGGGGATTAAGAATTATTTTATCAATAATTCAGTGGTGGCGTGATGTAGTACGTGAGAGAACATTCCAGGGGTTGCATACAATTAAAGTGCGAAGTGGGCTACAGTGGGGGATAGTTTTATTTATTGTTTCAGAGGTATTATTTTTTTTTTCTTTTTTCTGAGCTTTCTTTCACAGTAGGTTAACCCCAAGGCCAGAATTAGGGAGAATTTGACCACCCGTTGGGGTTCAACCTTTTAACCCTTTTAATATTCCATTACTTAATACAGCTATCTTACTGGCTTCAGGAGCTACTGTTACGTGAGCTCATCACAGCCTATCTCATTCAGAGTATTCTGAGACTGTTTTTAGGTTACTTATAACTATTCTTCTAGGGGTTTATTTTACAGCATTGCAGGCTTTTGAATACATAGAGGCTTCGTTTTCTATTGCTGACTCTGTTTATGGTTCCACTTTTTTTGTAGCTACAGGGTTTCACGGGCTTCACGTTCTTATCGGAACAACTTTCCTACTTATTTGTTTTGTTCGTTTAATTAAAGCACATTTTTCTCCTGCCCACCATTTTGGATTTGAGGCCGCTGCATGGTACTGGCATTTTGTAGATGTAGTATGGTTGTTCCTCTATATTTCTATCTATTGATGGGGA---------CGTAAAAATAACCCAGTTTTAAGAATTATAAACCATGCACTGATTGATATACCCGCGCCACTTAATATTTCTTCATGATGAAATTTTGGTTCGTTATTAGGGATTTGTTTATTAACTCAAATTATCACAGGATTGTTCCTTGCAATACATTTCTCAGGACATGTAATTCTAGCATTTGATAATTTAGTCTATATATGCCGGGATGTAAATAATGGGTGGTTGTTACGCACTCTGCACGCTAATGGAGCCTCTATATTCTTTATTTGTATTTATCTTCACATAGGACGAAGATTATATTTTAACTCTTTTGTTATACATAATACTTGAATAATCGGAGTAACTATTCTTTTATTATCTATAGCTACAGCATTTTTAGGCTATGTGTTACCTTGGGGGCAAATATCACTCTGGGGAGCTTCAGTTATCACCAACTTACTTTCTACTATTCCTTATGTCGGAGCTGCTTTAGTCCAATGACTATGAGGAGGATTTGCAGTAGATACTCCTACACTAACACGTTTCTTTTCACTCCATTTTATCCTTCCTTTTATTATTCTAGCCTTAGTTATTATTCATATTTTATTTCTTCATCAAACAGGATCTAACAACCCGCTAGGAATTAAAAGTAATTCTTTAAAATCAGCTTTCCATCCCTACTTCACTATAAAAGATCTATTAGGAATAGTGATTATAGTTTTTTTATTATTTTTTCTAGTCCTATGAGATCCAAATAAGTTAGGAGACCCAGAAAATTTTAATCCAGCAAACCCCTTAAATTCCCCACCACATATTCAACCAGAATGATATTATTTATTTGCTTATGCTATTTTACGATCTATTCCAAATAAATTAGGAGGAGTGTTAGCTCTAGCAGCTTCAGTGATAGTGTTTTATACCCTACCTCTTCTTTTTAGTAAACAATCTTCTCAATTCTATCCTTTAAATAAATGTATTCTATGGACTTTCCTCCTTACCTGAATTGGGGCCAAACCTGTTGAAGCTCCTTATATTGTGACAGGGCAAGTACTAACACTTATATATTTCTCTTATTTTATACTCGAAAAAAAATGAATAGCTGCTTTAAAATTACTTTTTATACTAATCTTTATTTTAGTGAGGGTAGCTTTTGTTACTCTTTTAGAACGTAAAGTATTAGGTTATATACAAAAACGTAAAGGACCAAACAAATTAGGAGTAAAAGGAATTCTCCAGCCTTTTAGAGACGCAGTTAAACTTCTCTCAAAGGAATCTATTAGCTTAAGATTAGTAAACCTGGTAATATACCAAATTAGACCTATAGTGATTTTACTAATCTCTTTATTCCTCTGAGTCTCCTATCCTTCTTTTTTAGGAAGGTTTGAAGTAAGTTTACCAATTATCTATATTTTATGTTGTTTATCCGCAGGAGTATACCCTATCTTAGGGGCAGGTTGGTCCTCTAACTCAAAATATTCTATATTAGGAAGGCTGCGTGCAGTTGCACAAACTATCTCTTATGAGGTCAGGCTTGCTATTATTATTCTGAGGCTAGTAGCACTTAATTCCTCTTTTCAGCTTACAAAATTAGAAAAATCTACTATTCTTCTTCTTTTCCCTATTTCTGTCTTGTGATTACTGTCTGCTTTTGCAGAAACCAACCGAACTCCCTTTGATTTTGCAGAAGGAGAGTCTGAGCTTGTATCCGGGTTTAACACAGAATATAGTGCGAGGGGGTTTGTCTTGTTTTTTCTAGCTGAATACAGAAGAATTCTATTTATAAGGTTATTTTTTAGAGCATTATTTCTAGGAGTAGGGGATTTGTTAATAACTCTTAGAACTACCTTAGCAATTGTTTTCCTGTTTATTTGAGTGCGAGGAACTCTTCCGCGCCTGCGTTATGATAAACTAATGGAACTAGCTTGAAAAACTATACTTCCCCTCTCCCTTCTCTACTTATTTCTATTTTCTAGTATTAGTTTGCTAATCTTAAATTCTTTATTTTTTATAGGTATGCTAAGAGGTGTATGGTTTTCTATTCATAGAGATAGCTGGCTAGGGGTGTGAGTAGGATTAGAGTTAAACTTAGTTTGTTTTATTCCTTTAATGATCCAAGAACCTAGTGTGAAATATTTTTTAGTACAAGCTTGTGCTTCCTTTTTATTGCTGTTTAGGGGGGCTAGACTAATAAATTATAAAAAAATACTTATTCTTATTTCTCTTCTTTTGAAGTTAGGAGCAGCTCCTTTTTATGTTTGATATTTATGAGTAGGTGATAGTCTTAAATGATTGCAATTTTTGGTTTTGAGAACAGTGCAAAAAATTGCCCCTTTAGTGTTACTATTTTTTAGAGGTGGAGGAGAGATTTTAATCTACTTGAGAATTATTATAAGTGGGCTAATCGGAGGCGTAGGAGGTATTAATGAAGTATCTTTGCGTAAACTTTTAGTTTTTTCTTCTTTAAATCACATAGGATGGATAATAATACCTTTAGTTTCAGAAAACGAATTTTGGTTTATTTATTTCTTATTTTATTGTTTAATGATTACAATAACGATTTGAATTTTATTATATTACTTGAATCAAATATTTAATAAATTAACGTTGATAATAACATTCTTCTCATTAGGAGGGTTACCTCCACTATTGGGGTTTTTTCCAAAGTTAGTTGTAATTGAGAGAAGGGTATTAAATCTCTCTTTTATAATTATAATAAGTGTAATTACTCTATTCTATTATTTACGAATAGGGTTAAGGGTATTAATATTAAATCATCTAAAAATTAAAACAATTATTTTGTTAGTTACTGGAGCGGAAACGAGAACTTTTCTGATGGAATTTCTGTTAATTAGAGGGTTGGTAGCTTTTCTATTTATTGGAGTAATATTGAGGGTTTCCCCTCTTCTAGGTAGTAAACAGCTTAGGGAGTATGAAAAAAATTCTCCGTTTGAATGTGGGTTTGATCCTGTAGGGATAGGTCGTTTAAATTTTTCTGTGCGTTTTTTTTTAATTGCAGTTATTTTTTTAATCTTTGATGTAGAGATTGCTCTTTTACTTCCATTGATAGTTAGAAATTATATTATTTGAGGGGGACTAAGAGCACTATTCCTATTAATTTTAAGATTAGGGACATTTTACGAATGGCAAGAAGGGGCTTTAGATTGAAAA---------------------TCATTTATATTTTTAGTCGCTTTCTTAGTATTTTTTTTAGTGTTTAAACATGTTTTGTCTTCATTGATTTCTTTAGAATTCTTAGTGTTAGCAATATTTATACTTCTTAGACTATTTCCTTTATCCGAAATATACACATCTTTCTTTATTTCTATTGTTGTATGCGAAGCTGCCTTAGGTTTAAGGTTAGTCATTCTATGAGTGCGAAAAAAAGGTAATGATCTTTTTACCATGATAAAAACCATATCTATTCTATTACTAATAATAATAAAACCTACTAAATTAATAAATTCTCTATGCTTGTTAACCTTTATATTTATTTTTTTATCCTTTTTAATCAAGCATGATCAAGAATGATTTTACTCCAGACTATCTTCAGATACTTTGTCATTTTCACTTATTTGTTTGTCCACCCTTATTATGATTTTGATAATTATATCTAGTACATCAAATACTAATATTACATACCGCGCTATGTATTTCAGTTTATTATTAAATTCTCTTCTTATATGTTTATTTCTAACATTTAGAACCTTAAATATTATTATATTTTATATCATATTCGAAGCTTCTTTAATTCCTACATTCATACTAATCTTAGGTTGAGGAAACCAACCAGAACGCCAAGCAGGAATTTACATAATAGTTTACACTGTTACAGCTTCCTTACCTTTACTTATTATCTTTTTAATATGGTCCAATAAAATTGGAAGAGCTAGTCTTCATATTTTGTATACTTATGATTCTAATTGATTGACCTCAAGATTATGAGCTTTTATTCTAGTTTTAGCTTTTTCAGTAAAACTACCTACATATTTAGTGCACGTATGACTCCCTAAAGCTCATGTAGAAGCCCCCGTAGCAGGTTCTATAATCCTAGCTGCTATTTTACTAAAATTAGGAGGGTATGGTTTACTACGTATAATTTCAAAAACAAGCAACCTAATAGCGCCCATTATTCCTCTCCTTATTAGATGATCTTTAGCGGGAGGTGCTATAATCGCATTATTATGTGTTTTTCAAAACGATATTAAAATATTAATTGCTCTCTCGTCAGTAGCCCATATAGCAATAGTAATAAGAGGCAGGCTGACTTTATCTTTGTGAGGAACAAACGGGGCTCAGTTTATCATAATTGGCCATGGATTTTGTTCCTCTGCCTTATTTTGTGTTGCCAATATAACTTATGAACGATTAAATTCACGTAGTTTTTTTGCTATTAAAGGTATGCAGGTTATCTTACCAGTAATAAGAATAGCATGATTTATACTATGCACCTCTAATATAGCCTCCCCTCCCTCTCTTAATCTTTTAGGAGAAATAAACTCTATCACTGCAATTTTTTCATGAACTTACTTTTTGTCCTTACCATTAACAATTATAGTATTTTTAGCAGCTGCCTATTCTTTATTCCTTTTCAGGCAATCACAACATGGTAAATTATCTATCTCACCTGCCACCCCACGAGAATGATTAATCTTATTTCTTCATTGAATACCATTAAATTTATTGTTTTTAAACCCTTGTAGAATCCAACTGTTTTTATTTTTATATCTAGTATCTATTATTTTTTTAATTTTTAGGTTAAATTTTGTGATATTAAATTATAGAGTAATATTTGAGTGAGAAATTTTTTCTACTGCGGGTAAAATTTTTAATTTTTATGTGGATTGAATATCGGCTATATTTTTTAGGTTTGTTCTTATTTCGGGCTCTGTTTTGTATTTTAGTGGATATATACCTATAGACAAAAGATTACGTAAATTTATATTTATAGTTTTTGTATTTGTATTAAGAATATTTTTTATAGTATTTAGTCTCAATTTAGTTAGAATAATGTTGGGATGGGATGGGTTAGGGATTATTTCTTATATTCTTGTTGTTTTCTACAATAATGATAAATCAAATAGTGCTGGGATGCTTACTGTAATAAGGAATCGTGTGGGGGATGCTGCGTTACTATTAAGAATTGCATGCTTTATGGAAATAAGGAGATGAAATTATTTAGTCTTAAATATTCATTTAGATTGAATAATAAGTGCGTTAGTGATTCTAGCGGCAATAACTAAAAGAGCCCAAATTCCTTTCTCAGCTTGATTACCTGCGGCTATGGCAGCTCCTACCCCTGTTAGTGCTTTAGTACACTCATCTACTTTAGTAACTGCTGGAGTTTATTTATTGATTCGGTTTAGCAACTTAATGCAATGTTTTTTGAGGTTATTAATTTATTTAGGGGTTTTAACAACATTAATAGCTAGTTTAAGGGCGTTATTTGAGCCTGATTTGAAAAAGGTAGTTGCTTTGTCTACTCTAAGTCAATTGGGGATTATAATAAGGACTTTAGCTTTAGGATTTAGGGAGTTAGCCTTTATTCATCTTTTAACTCATGCTGTATTTAAGGCTTTATTATTTATATGCAGAGGAAAAATTATTCACAATGTAGGAGGGTATCAAGACACCCGCAAAATAGGGGGAGAAATGTTTAATCTACCTGTCACAAGAATAATTATAGTCCTGTCAAGTTATGCTTTGTGTGGAGTTCCTTTTTTAGCCGGGTTTTACTCTAAAGATTTAATTATTGAGGCAAGGCTAATAGGGGATATATTTTTTATAAATTATTGTTTGTATATACTCTCTGTTGGTTTATCTACTAGATATTCTTTTCGTTTACTATTTATGAGCATAGTAGGGCCTACAAATCAAAGTTCATATATTAGAAGAGACGAAGAAGATTGAATTATATTAATCTCGAAAATATTTCTACTGATATTAAGACTGGTAAGAGGGGCGTTTTTGTTATGGGTGTGTATTCCTAATCCTTGAATGGTAAGATTAGTAGCAGGATCAAAGTGACTATCTTTTACAAGTTTACTATTGGGTATAGTTTTAGGAGTTTGATTATGTTTTTGAAATACAAAAGGGTTGTGATTTTCTTCTATACTAACGGAGACAGAGGTATTTATAACTATATGGAACTTACCAAAAATCAGAGGAATAAAACTCAGGTTCAGTAGAATATATTTAAGATTAAGAAAGCTAGACTTAGGATGGGTAGAAGTATTTGGTGGGTTTGGTTTATATAATTTACTAAGAAATAAAGGTAGATTTTTGGAGGGGTGAAAGCTAAATAATATTAAAAATATTTTAATTGTATTTATTCTAAGATTAGTATTTTTAGAGATCTGG------------------ATGTGTTTAATAATTTTAATTATTGGTGTCGAAAGCCCTCAGATATTTGTCATGTATTTATTATTTCAATCAGGATTAATAGTATTTTTTGTTGGTCTTAAGGGAGGAGTTTGATATGCATATATTTTATTTTTAGTATTCTTAGGGGGAATATTGATTCTTTTTGTGTATGCTAGAAGTTTAGCTTCGGCAGTTAAATTAGACTATAAGAAATATGTTATAGTACTTATTAGAGGGTTAATTATATTATTAAGAGTAAAATTTTGTATAAGATCAGAAAATGGGAGTATAGTAAAAGAATTAATTTCTGACTTATACTTATATATTGTGTGTTATCTTCTTTTGACTCTTTATAATGTGTGCTGGATAATAAAATTTTTTGAGGGTCCACTTAAGAAATTTTCT-------------------------------------------------------------------------------------------------------------------------------------------------------------------------------------------------------------------------------------------------------------------------------------------------------ATAAGTA-------ATATAAGTGCACCAATCTACCTG--ATTTAAATTTAATAAATAAATTCATAAACTAAGCAAATATTATCTGCCTGTTTAACAAAAACATCTCCTAAGTTAATATTTTAGGTAGAGCCTGCTCACTGATTTAAAAGCCGCAGTATACTGACTGTGCTAAGGTAGCATAATAATTAGCTATTTAATTTGTAGCTGGAATGAATGGTCTGACAAGATAATAACTTTCTTTTCTGAATTAAATTAATTAAAGAATAAAAAAGTTCTTATTTTATAGAAAGACGATAAGACCCTAAAACCTTATATGTATTATATTTACTGGGGCGGTAGTTTTTAATCAAAAATTTCACTAACATTATGAATGATTCTGAGTACT--TAATTCAAAAAGGTACTTTAGGGATAACAGCATAATTTTTATTTAGAGCTTATCGACATAAAAGATTATGACCTCGATGTTGAATTGATTAAGTAGTAGGTCTGTTCGACCTTCGAATAATCACATGATTTGAGTTCAGACCGGCGTAAGCCAGGTTGGTTTCTATCTTCTATTTAACTTACTCAGTACGTAAGGACCTTTAAGTATTAATTTTT-GTTTAATCCTAGCAGGGTTGAGGCATAGGTACATGGAATTTTAAGAGCAGTGGTTAAATTTGGGTGCCAGCTGTCGCGGTTAGACAGTAGTAAAATACCTCTCTGGATTTTACCCTCTAGAATAAACAAGGATTAGATACCCTTCTATTCTTAGGTAGAATTAAGGTAGTAGTTAGGGTCTTGAAACCTAAAGGATTTAATAAAATCAGAGGAATCTGCCCTATAACGATACCCCCCGATAAATCTTACCTTTAGGTTTGTATACCGTTGTCTAAACTTCTTAAAAAGATAAGATCAGTAATAGTAAGTCAGATCCAGGCGCAGCTTTAAGGTAGAGGTGGGTTACAATTTGTCAAAATTTAACTAAATAGGATTTGAAAGTAATAGTAGCAACTTAAATATGTACATATCGCCCGTCACTCTCGAGATAAGTCGTAACAAAGTAGATGTA---------------------TAAAATAAGCTAACAAGCTGATGGGTTCATACCCCATTGACACTCAATTTAGGTTATCGCGGAAACGAG-----------TTTCTGTTTCAAAGGTTTTTGCACAAAAGTTAGTTTAA-TAAAACATTAGTTTTGGATACTAAAATTTCCTTCTGTC------------------------------------------------ACCTTAGTTTAAAAAACACTATTTTTGTAATATAGAGTTAATATTCATATAAAAAACAAATGACTTRCATTCATTAAAAAAACTAGTATCCTTCAAAGATAATTAATTAAGCTTTAAGCGGTAGATTGTAAATCTACAAGTGTTGGTCTATA--------------------------------------GGTCTATAAATCCTTAAACTGCAAATTTAAGTAAGCATTATTGCAAAAACCT---GACCAGGTAATACTTTCTAAGAGTATCATTCTTATTTCTTAGAATATAATATTGAAGTTATTAAGGAGCTAAGGTAGTATAAAGTACAGCTGATTTCSATTCAGAAGGGCTTCATCCTTATAATTTAAAAAAATATTAAGTTGTGGTCTTAAAAAAGGTTCT
>Armadillidium_vulgare_GU130251
ATGATAACAAACCTATTTTCAGTGTTTGATCCTTCTTCAAGGATGTCTATAAATTGAGTATCTTTAATCTTAGGTATATTTTTAATTCCTTTCAGTAAATGAGTAATTAACTCACGATGGGTTATTATAATAGAATTATTAGTTATAAAACTATACTCTGAAATAAAAGTTTTATTTTCTAGAAGTAGAAAGATAGTTGCTGTAATTTTTAGAGCTTTATTTTTATTTATTATATTTAATAATATTTTAGGGCTAACACCTTATGTGTACACAGCTACAAGACATCTAGTAATTACTTTAAGACTTGCACTTCCTTTATGATTAGGGTATTTTAGTTTTGGTTGGGTAATAAATTGCAAATGAATACTTGCTCATCTAATACCACAAGGGACACCTGGTTTGTTAATACCTTTTATAGTAATTATTGAAAGAGTAAGAAGGTTGATTCGGCCTGGGACTTTGGCGGTTCGTTTAATAGCTAATATAATTGCAGGGCATCTTCTGTTAGTTTTAGTAAGAAGGTCTGTAATAGGTCTAAGAGCACTAATATTTTGAGGTATTATCTTAACTCAAATTCTTCTAGTGGTGTTAGAAGTAGCAGTAGCTATTATTCAATCTTATGTATTAGTAATTTTAAGAGTATTATACTCTAGAGAAGTTGTTCCACAAATAGGTCCTTTACCGTGAGTTTTTTTATTCTTTAGGGTATTAAGTTTATGTTTTAGAGTTTTAGTAATTTTATATTATTGACTATGAATGCAACGTTGACTATTTTCAACAAACCATAAAGATATTGGGACTTTATATTTTGTATTTGGGGTTTGAGCAGGGGCTGTTGGGACTGCCCTTAGAATAATTATTCGCACTGAATTAGGACAGCCTGGAAGTTTAATTGGAGATGATCAGATTTACAATGTAATTGTAACTGCTCATGCTTTCGTAATAATTTTTTTTATAGTAATACCTATTATAATTGGTGGATTCGGTAATTGGTTAATTCCATTAATACTAGGAGCCCCAGATATAGCTTTTCCACGGATAAATAATATAAGATTTTGACTTTTACCCCCTTCTTTAACTTTATTGCTTAGAAGGGGATTGTTAGAAAGAGGAGTAGGAACAGGGTGGACAGTGTATCCTCCGCTAGCGTCGAGAATTGCTCACAGAGGTGCATCTGTAGATTTAGGTATTTTTTCTCTCCACCTTGCTGGAGCTTCTTCTATTTTAGGGGCTGTAAATTTTATTACTACTATAATTAATATACGAGCAGCTGGAATCAGAATAGACCGTGTTCCTTTATTTATTTGATCAGTAATAGTAACGGCTGTGCTTTTGCTTTTATCATTACCTGTACTAGCAGGAGCTATTACTATATTATTAACTGATCGAAATTTAAATACCTCTTTTTTTGACCCTAGAGGAGGTGGGGATCCTATCCTTTATCAACATTTATTTTGGTTCTTTGGGCACCCTGAAGTTTATATTTTAATTTTACCAGCTTTTGGTATAGTGTCTCATATTGTTAGCCAAGAGGCAAATAAAAAAGAAGCATTTGGTACTTTAGGAATAATTTATGCAATGGTAGCTATTGGGGTGTTAGGTTTTGTAGTATGAGCCCACCATATATTTACAGTAGGAATAGACGTAGATACTCGAGCTTATTTTACTTCAGCAACAATAATTATTGCTGTTCCTACGGGTATTAAAATCTTTAGGTGATTAAGAACTTTACATGGAGCTCATTTGAGATTCAGGCCTGCCCTTATATGGGCTTTGGGTTTTATTTTTTTATTTACATTAGGGGGATTAACAGGTGTGGTTTTAGCAAATTCATCAATTGATATTATTTTACATGATACTTACTATGTTGTAGCTCATTTTCATTATGTTTTATCTATAGGAGCAGTCTTTGCTATTTTTGGTGGAGTGGTCCATTGATTTCCTTTATTTTCAGGGCTTAGTATAAATAACTTTTGGTTAAAAATTCAATTTTTGTTAATATTCATTGGAGTAAATCTGACTTTTTTTCCTCAACACTTCTTAGGATTAGGTGGAATACCTCGTCGGTATTCCGACTATCCTGATGTATATAGATTTTGAAATTTAATCTCTTCAATTGGATCTCTTCTTTCAGTTATTTCTGTTATATTATTTCTGTTTATTTTATGAGAGGCTTTTATCTCTGAGCGATATTCTGTGTCTCCTTTAAGGATAAGATCTTCCTTAGAGTGGTTACACCCTTATCCCCCAGCTGATCATAGTTATGATGAGATTCCTATAAGCTCAATAATATGATGAAATAGCTTAGGGTTTCAGGATGGGGTCTCTCCTTTAATAGAACAGTTAATTTTTTTTCATGATCATATTATAATTATTCTAGTTTTAATTTTATCCTTAGTAGGGTATATTATATTAAGAATAGTATTTAATAAAAATATTAATCGATCTTTATTAGAAAATCAGACTTTGGAGATAGTATGAACAATTCTCCCAGCTATTATTCTCTTATTTATTGCTTTACCTTCACTTCGGCTTCTTTACCTTTTAGATGAAGTAAACACCCCTAGATTAACAGTAAAAGTAATTGGACATCAGTGGTATTGAAGTTACGAATATTCAGATTTTAAAAATCTTGAGTTTGATGCTTATATAGTTGTAACTAATGAGCTTAGGTTTCGTGTTTTAGAGGTAGATAACCATACAATTATTCCACACTCTTTACAAATCCGAATATTAATTACTGCGTCTGATGTGATTCACTCTTGAGCTGTTCCTAGCCTTGGGGTAAAAGTAGATGCAGTTCCTGGGCGGTTAAATCAACTTAGATTTTTCTCTAACCGCACTGGAATGTTCTATGGGCAATGTTCTGAAATTTGTGGAGCTAATCATAGGTTTATACCTATTGTTTTAGAGGCAGTGCCTTTGGCTAATTTTTTAAATTGATTAAATATGATAATATTCCACCCTTTCCATCTTGTGGATCCTAGGCCATGACCTCTAACTAGTTCTATAGGAGCGTTTCTACTGACAAGAGGTTTAGTAAAATGGTTTCATTTTTATTCTATTGATCTATTTATAATAGGAATTTTAAGGATTATTTTTTCTATAGTCCAATGATGGCGTGATGTGGTGCGTGAAGGAACCTATCAAGGATTACATACTACAAAAGTACAAGTAGGTTTACAATGAGGGATAGTTTTATTTATTGTTTCTGAGGTATTATTTTTCTTTTCTTTTTTTTGAGCTTTTTTTCATAGAAGATTATCACCAAGGTCAGAGCTAGGCAGAGTATGACCTCCTGTAGGGATTCAGCCTTTTAACCCTTTTAATATTCCACTATTAAATACTGCTATCCTATTAGCATCTGGGGCAACAGTTACATGAGCTCATCATAGATTAACCCACGCTGAGTATTCTGAGGCTGTAGTTAGATTATTTGTAACTATTTTTCTTGGGGTTTACTTTACAACTCTACAAGCTTTTGAGTATATAGAAGCCTCTTTTACTATTGCTGATTCTATCTATGGCTCGACTTTTTTTGTTGCTACAGGTTTTCATGGACTTCATGTATTAATTGGTACAACTTTTCTCTTAATCTGTTTTATTCGCCTAACTAAAGCTCATTTTTCTTCTACTCATCACTTTGGGTTTGAAGCAGCAGCTTGGTATTGACATTTTGTAGATGTGGTTTGATTATTCCTTTATATTTCTATTTACTGGTGAGGGTTTACTAATCGGAAAAATAACCCAGCTTTAAAAATTCTAAACCACTCCTTAATTGATATACCAGCTCCACTTAATATTACTATATGATGAAATTTTGGATCTTTATTAGGTATTTGCTTAATTCTCCAAATTATTACTGGCCTTTTCCTAGCAATACATTATTCAGGGCACGTAAGCCTAGCATTTGATAATTTAGTTTATCTATGCCGTGATGTAAATAATGGATGATTCTTACGTAATGCTCACGCAAATGGCGCCTCTATATTTTTTATCTGTCTTTATCTTCACTTAGGTCGAGGTATATATTATAACTCTTTTACAATAATTCATACTTGATTAGTAGGA---------------------------------------------------------------------------------------------------------------------------------------------------------------------------------------------------------------------------------------------------------------------------------------------------------------------------------------------------------------------------------------------------------------------------------------------------------------------------------------------------------------------------------------------------------------------------------------------------------------------------------------------------------------------------------------------------------------------------------------------------------------GTAATTGTTTTAAAATTAATTCTTTTAATAATATTTATTTTAATTAGTGTTGCTTTTGTTACACTTCTAGAGCGAAAAATTTTAGGGTATATACAAAAACGTAAAGGCCCTAATAAATTAGGATTTAAAGGGATTCTACAGCCATTTAGTGATGCTGTAAAACTTCTAGTGAAAGAATCTCTTTTATTAAACCTTGTTAACCTTATAATTTACTTATTAAGGCCTGTAGTAATCTTACTAATTTCATTATTTTTATGAATCACCTATCCTTCTTTCCTAGGAGGGTTAGAGGTAAGATTACCAATTATCTTTATTTTATGCTGTCTATCAGCTAGGGTTTACCCGATACTAGGCTCGGGCTGATCCTCCAATTCAAAATATTCAATACTAGGAAGATTACGGGCGGTCGAACAGACTATCTCCTATGAAGTAAGATTAGCTATCCTTCTATTAAGTTTAGTAGTTATTAATTCTTCTTTTATATTAAAAAAATTAAGAATATTAATTATTCTTATTCTCTTCCCTATTGCTATTTTATGGTTAATCTCAGCCCTAGCAGAAACAAACCGAACTCCTTTTGATTTTGCTGAAGGAGAATCTGAACTTGTATCTGGATTTAACACAGAGTATAGCGCAAGTGGATTTGTTTTATTTTTCTTAGCTGAGTATAGAAGTATTTTATTTATAAGCTTATTTTTTAGAGTATTATTTTTAGGGGGAGTAGATTTGTTTCTTAATCTTAGTTTAACTTCTGTACTTGTTTTTTTATTTATTTGAGTGCGAGGAACTCTTCCTCGATTACGTTACGATAAACTAATAGAATTAGCCTGAAAAATTATACTTCCTCTTTCTCTTGTATATTTATTATTATTCACCGGTATTAGGTTAATAATATTAAATTCAATATTTTTTATCGGAATATTAAGAGGTGTTTGAATTTCTATTCATAGAAATAGCTGGTTCGGGGTGTGAGCTGGTTTAGAATTAAATTTAATTTGTTTTATTCCTTTTATTATTCAAGAGCCTAGGGTAAAATATTTTTTAGTCCAAGCTTGTGCTTCTTTCCTACTTTTTTTTAGAGGGGTAAGGATAGTTAATTATACAAAAAGACTAATTACAGTTTCTCTTCTTGTAAAACTAGGGGCAGCTCCTTTTTATTTTTGGTATTTATGGGTAGGTAATAGTTTGAAATGGATTCAATTTTTATCTCTAAGTACAATTCAAAAGATCTCTCCTCTAGTTTTATTATTTTATAGGGGTGGAAGAGAAGTTATAATTTATTCAAGTATTATTGTTGGCGGAGTTGTAGGGGGGATTGGAGGGATTAATGAAGCCTCCTTACGAAAACTTTTAGTTTATTCTTCTCTTAATCATATAGGTTGGATAATAATACCTTTGGTAGTAGAAAATGAGTTATGGTTAGTTTATTTTTTTTTCTACTGTTTAATACTTATAATAGTTGTATGAATTTTACTATACTATTTAAATCAAATATTTGCAAAATTAACCTTGTTAGTTAGTTTCTTATCCTTAGGGGGGTTGCCCCCATTATTAGGGTTTTTTCCAAAATTTATAGTAATTGAAATAAGAAGTTTTAGATTATTTTTTTTAATTATAAGAAGTGTGGTTACTTTATTTTATTATTTACGTGCAAGATTAAGTGTATTAATACTAGATCATAGAAAAATTAAAATTTTAATTATAGCTATAACAGGAGGGGTTATAAGAGTTTTATTTATAGTTTTTATTTTGGCAAGGGGAGTATTTATTGTATTAATTATTGGAGTAATACTAGCTATCTCACCCCTCTTGGGGAGTAAACAAATTAAAGAATATGAGAAAAACTCTCCATTTGAATGTGGGTTTGATCCTCTGGGGATTGGCCATTTAAATTTTTCTGTTCGTTTTTTTTTAATTGCTGTTATTTTTTTGATTTTTGATGTTGAGATTGCTTTATTACTACCTTTAATAGTAAGAAATATAATGATTTGAGGGGTTTTAAATCTTATTTTTTTATTAGCGCTTAGATTTGGGGTGTTCTACGAATGGTGGGAAGGGGCCTTAGATTGAAAAATAAATCATAGTTATATTTTTTACTTTATATTTGTAATAGCTTTTACAGTATTCTTTTTAGTGTTTAAACATATTTTATCTTCTCTAATCTCTTTAGAGTTTATAGCCTTAGCTATATTTTCAATATTTAGACTATCTCCTATGTTAGAAATATATTCTTCTTTATTTATCTCTATTGTTGTATGTGAAGCTGCTTTAGGTCTTAGATTAATTATCCTTTGGGTTCGTAAAAAAGGAAATGATCTTTTTATTATGATAAAAATTATTTCTATTTTAATTTTAATATTATTTAAACCTTTTAAACTTATATTCTTATTATGCACACTTATTATTATATTTCTATTTCTATCTTTTATAGTTAAACATGATCAAGATTGTTTCTACTCTGGTCTATTTACAGATACTTTATCCTTTTCCCTTATTACTTTATCTGTTTTTATTATAATTCTTATGGTAATATCAAGAATATCAAATATTAATATTAAAATTAATTCGTTATATTTTAATATATTATTAATTTCCCTTCTTATTTGTTTAACTATTACTTTTAGGACTTCTAATATTATTATATTTTATATTATATTTGAGGCTTCATTGATCCCAACCTTCATATTAATCCTAGGTTGAGGAAATCAACCTGAACGCCAAGCAGGTATATATATAATAATTTACACAGTAATAGCGTCTCTTCCGTTACTTGTTGCATTTTTAACTTGGTCAAACAGCTTAAGAAGAACTAATATACATATTCTCTACCTTTATAATTCTTATTGAGTAACCTCAGATTTATGAGCTTTTATTCTTATTTTTGCGTTTTCGGTAAAACTTCCTACTTATCTAGTTCACTTATGACTCCCTAAAGCTCATGTAGAAGCTCCTGTTGCAGGATCAATAATTTTAGCTGCTGTGTTATTAAAATTAGGAGGGTATGGTATATTACGAATAATTTCAAAAATAAGAAATATACTTTTAAATTTAACCCCTATACTTATAAGATGATCACTCACAGGAGGAGCTATAATTGCTGTGTTTTGTGTTTTCCAAACTGATATTAAATTATTAATTGCCTTATCATCAGTTGCACATATATCTATAGTAATAAGAGGTCTTTTAACTTTTTCTTATTGAGGGATTAATGGAGCTCAATTTATCATAATCGGTCATGGATTTTGCTCTTCTGGTTTATTTTGTATTGCTAATATATCTTATGAACGAATAAACACACGTAGTCTTTTTATTATAAAAGGGCTACAAACTTCTATACCTGTAATAAGGATAGTATGATTTATACTGTGTACATCAAATATAGCAGCCCCTCCTTCTCTTAATTTATTAGGAGAAATAAATTCTATCACCGCAATATTTTCATGAACTCATTATACACTCTTATTATTAGCTATATTAGTTTTTTTAGCAGCAGCATACTCTTTGTTTCTTTTCAGTCAAACTCAACATGGTAAATTACCTTTACCTCCAGCTTCCTTACGAGAATGATTAACCTTATTACTTCATTGGATTCCATTAAATTTATTAATTATAAGCCCTCATAGAATTCAACTTTTACTATTTCTATTGCTAATAGCTTCTGTATTTATGGTGATTAGATTAAATTTTATAAATTTTAACAGAAGATTATTGGTTGAGTGGGATATTTTTTCTTCTAGTAGAAAGATTTTTAATTTTTATGTAGATTGAATATCAACTTTATTTTTTAGATTTGTACTTATTTCTGGCTCCGTTTTATATTTTAGAGGTTATATGCCTATAAATAGGAAATTTCGAGGGTTTATAATCTTAGTTTTTATATTCGTGTTAAGGATATTTTTTATAGTTTTTAGGTTAAATCTAGTAAGAATAATATTAGGATGGGATGGATTAGGAATTATTTCTTATATTCTAGTTGTTTTTTATAATAATGAGAAATCAAATAGGGCTGGTATACTCACTGTAATAAGAAATCGAATTGGTGATTCTGCATTGTTACTGAGTATTGCATATTTTATGGAAATAAGGAGATGAAATTATCTATTACTAGATGAATGTTTGGATGCAGTAGTAGTGAGGTTAATTATTATTGCTGCTATAACTAAAAGAGCTCAGATTCCTTTTTCAGCCTGATTACCCGCTGCTATAGCAGCTCCTACTCCTGTAAGAGCTTTGGTTCATTCTTCTACTTTAGTAACTGCTGGGGTTTATTTGTTAATTCGGTTTAGAGATTTAATACAGGATTTTTTGAGGGTGTTAATATATTTAGGGGTATTAACTACATTGATGTCTAGATTAAGGGCATTATTTGAGCCTGATTTTAAAAAAGTGGTTGCTTTATCAACACTAAGTCAATTAGGAATTATAGTAATAACTTTGTCCATAGGATTTGGCAAATTGGCTTTTATTAATTTATTAACACATGCGGTATTTAAGGCTTTATTATTTATATGTAGAGGAAAAGTAATTCATAATGTTGGGGATTATCAAGATGCCCGAAAAATAGGGGGAGAGATTTTTAATTTACCTATTACAAGAGCAATTATAGTTTTATCAAGATATGCATTGTGTGGTGTGCCTTTTTTATCTGGATTTTATTCTAAAGATATGATTATTGAATCTAGCTTAATGGGGGATATATTTTTTTTTAATTATTGTTTATATATATTAATTGTGGGTTTGTCATCTAGTTATTCTTTTCGTATTTTATTTTTAAGTATAATTAGGTTTACAAATCAAAATGTTTCTTTAATAAGGGATGAGGAAGATTGAGTAATATTGGTCTCTAAATTTGGTCTATTGGTAATAAGTTTATTAAGTGGAGCATTATTAATATGAGTATGTATCTCTAGCTCTAATATGATTAGATTGGGCTATATATTTAAATGGATAGCTTTTATTAGTATATTAATAGGAGTTGTGGTAGGGGTATGAATTTGTGTCTGAAATAAAAAAGGAAATATATTTTTAGCTAATTTAAAATTTCTAGAAATTTTCATAATTATATGGAATTTACCTATATTAAGTGGAATAAAATTTGGTTTCAGTAATATAAGATCATATTTAGTTAAATTAGATTTGGGGTGATTAGAAATATTTAGAGGTGTTGGGTTTTACAAATTATTTAGGAGTAGAAGATTGTTTTTAGGAGGATGAAATTTAAATAATATTAAAAATATTTTAATAATCTTTATTATTAGTTTAATATTTATAGAGTTAGTATTAGCAGTGATTAGAGTTATATGTGTTATGGTTTTAATTATTAGGATTGAAAGCCCCCAATTATTTGTTATATATTTATTATTTCAATCAGGTTTAATAGTTATTTTCATAGGGTTGCTAGGTGGAGTATGATATGCTTATATTTTATTTTTGGTGTTTCTGGGCGGAATATTAATTCTTTTTGTATATGCAAGAAGTTTAGCTGCAGAGGTTAAATTAGATTATAATAAATATTTTATAATTTTGTTTAGGGGTTTATTTATGGTTTTATTAGTTAGGATAAGAGGAGGGTTTAATAATGGGGATATAATAAAAGAATTAGTTTCAATATTTTATTTATATGTAGTAATTTATTTACTTATTGCTCTTTATAATGTGTGTTGAATAATAAAAATTTTTGAGGGTCCATTACAGAAATTTACTAAAAATAT---AAAGAACTGTAAAGGAAAAAAATCAGCTTTATGCCTTTTGTATCAGGAAGATTCAATATATGAAATCCGAAATAACTAGAGCTAAATAAATTTCATATCTAAAATTTTTATAGAAAAAATATTTTAAC--ATTATTATATCTGATTTAGATGTAATAAACTATTCCATATATA---TATAAATTGTTTAGGAAATCTAAATATTTTATACAGATTTATTTTTAGAAAATTTTTTGTTCTTTATTATAGTTGTTTA----AATTTATAATTTAAATAATAAATCTATAAGTA-------TTTCA--TAAAATTATTAAATTG--GTTTTTTTTAAATAAACAAAATAATAAACTAAGCAAATAATCTTTGCCTGTTTAACAAAAACATCTTCTGAATTAATATTTCAGGTAGAGCCTGCTCACTGATTAAAGAGCCGCAGTATCCTAACTGTGCTAAGGTAGCATAATCATTAGTTACTTAATTTGTAACTAGAATGAACGGCCTGACAAAAGAATAACTTTATTTTTTTGGTTAAATTAATTTAAGAATAAAAAAGTTCTTATAAACTAGAAAGACGATAAGACCCTAAAACCTTATATAT--AATATTTACTGGGGCGGTAATTTATTATCATAAGTTAAAATAACATAGTGAATGATATTATCTAGT--TAACTCAAAAAGGTACTTTAGGGATAACAGCATAATTTTTATTTAGAGCTTATCGACATAAAAGATTATGACCTCGATGTTGAATTGATTAATTAGTAGGTCTGTTCGACCTTTAAATGATCACATGATTTGAGTTCAAACCGGCGTGAGCCAGGTTGGTTTCTATCTTCTATTTTTTTTAGCTAGTACGTAAGGATTTTTAAGTATTAATTTTTTGTTTAATCCTAGCAAGATTGAGGGGAAAGTACATGGAATTTATAGAGCAGTGGTTAAAATTAGGTGCCAGCTATCGCGGTTAAACAGTAGTAAAATCTCCACCAAGGTTTAACCCTCTAAAATAAACAAGGATTAGATACCCTTCTATTCTTAGATAAAATTAAGGTAGTAGTTACAATCTTGAAACCTAAAGGATTTAATAAAATCAGAGGAACCTGTCTCATAACGATACCCCACGATAAATCTTACCTAAAAGTTTGTATACCGTTGTCTAAACTTATTTAAGAGATATAACTAGTTATTATAAGTCAGATCCAGGCGCAGCTTTTAGGAGAAGATGGGTTACAATTTACCAAAATTTACTTAAATAGGATTTGAAAGTAATAGTGGTAATTTAAAAATGTACATATCGCCCGTCACTCTCGAGATAAGTCGTAACAAAGTAGATGTA---------------------CAAAATAAGCTAATAAGCTGGTGGGTTCATACCTCATTGATATTCAATTGATTTATAT---------------------------------------------CAAAAATTAGTTTAATTAAAACATTAGTTTTGGATACTAAAATTTTCTTTATATAATTGTTTAGTGTTATTCACGTAAGATTTTGAGCCTTAAAATACTTATTTATTAGTTTATAAAACACTATTTTTGTAATATAGAATTTAACTTAGTATAAAAAACAAATGATTTACATTCATTTAAAAAACTAATATCCTTCAAAGATAATTATATAAGCTTTAAGCGGTAGATTGTAAATCTACAAGAGTAGGTTTATA--------------------------------------GGTTTATAGTTTCTTAAACTGCAAATTTAAGCAAGCATTATTGCAAAAACC-AAAGTATAGTTAAAATAATATAAGGTTGTCAATCTTAAGTTTTAGAATATAATATTGAAGCTATTAAGGAGTTAAGTTAGTATAAAGTACATCTGATTTCCATTCAGAAGGGCTCCAGCCTTATAATTTAATAAAATATTAAGTTGTGGTCTTAAAATAGGTTCT
>Asellus_aquaticus_GU130252
ATGATAACAAATTTATTTTCAATCTTCGACCCAGCTCCAGCTATAAGATTAAATTGATGCTCATCCGCTATTGGGCTGTTAATCTTGCCTCCTGCTTTTTACTTATTTAACTCGTACTTTATTAGATTTTGAAGCTTACTATTTAACTACCTAAATAAAGAAATTGCCATTCTATTACCACATAAATCTAAACATTTTTTAATTGTCTTATTATCTCTATTTACTTTTATTATATTTAACTATAGTTTAGGGCTGTTTCCACAGATTTTCACGGCCTCAAGACATTTAGTGTTTACACTATCTCTTGCACTCCCCTTATGACTTGCTTACTATAGCTATGGGTGGGTCAATAAATTTAAATATATAATAGCCCACCTTGTGCCCAGTGGCACTCCTTCAGTACTTATTCCTTTTATAGTTGTTATTGAGTCTGTAAGAAGATTAATCCGACCGTTAACACTTGCTATCCGCCTAGCAGCTAATATAATTGCAGGGCACTTATTAATAGCTCTTTTAAGTAACTATGCTTCTATCTTTAGCTCCACCATAATTCTAACTGTAGTTAGGAGACAAGTTTTATTATTAATCCTAGAAGCAGCAGTGGCTCTAATTCAGGCCTATGTATTTATAGTTTTAAGAGTACTTTATATCAGAGAGATCCTGCCTCAAATAGCCCCAATCATATGATCCGTCCTGCTTATTATATTTTGTATAGCCCTTATAGTCTTCATAACAAAACTATATCCCTGACCATGA---CAACGATGATTATTCTCCACCAACCACAAAGATATTGGTACTTTATATTTTATCTTCGGTGCTTGATCTGGAAGAGTTGGTACTGCCCTAAGAATACTTATCCGGACAGAACTAGGTCAACCAGGCAGTTTTATCGGCAATGACCAAATTTACAATGTAATTGTAACCGCCCACGCTTTCGTTATAATTTTTTTTCTAGTTATACCTGTTATAATTGGAGGTTTCGGTAACTGACTAATCCCTTTGATACTAGGTGCTCCAGATATGGCCTTCCCTCGTATAAACAACATAAGTTTCTGGCTTCTCCCTCCCTCTTTGACTTTACTTTTATCCAGAGGCCTAATTGAGAGAGGTGTCGGCACAGGCTGAACCGTCTACCCCCCTCTAGCGGCTAGAATCGCCCACAGAGGACCTGCTGTTGATTTAGGTATCTTCTCCCTACACCTAGCTGGCGCTAGTTCTATTTTAGGCTCTGTTAACTTTATCTCAACTGTAATTAACATACGGACAGAAGGTATAAGATTTGATAAAATTCCTTTATTCGTCTGATCAGTATTCCTTACTACTATCTTACTTCTACTCTCGCTGCCAGTTTTAGCAGGAGCTATCACAATGCTACTTACAGACCGCAACCTAAATACTTCATTCTTCGACCCGAGAGGCGGGGGGGATCCCATTCTTTACCAACATCTATTTTGATTCTTTGGCCACCCGGAGGTATATATTTTAATTCTACCCGCGTTTGGTATAATCTCTCATATTGTAAGACAAGAGTCTAATAAAAAGGAAACCTTTGGTGCTCTTGGTATAATTTATGCTATAATCGCTATTGGAATTTTAGGTTTTGTTGTGTGAGCACACCATATATTTACAGTTGGTATAGATGTAGACACCCGCGCGTATTTCACCTCTGCCACTATAATTATTGCAGTCCCAACAGGTATTAAAATTTTTAGGTGGCTGAGTACCTTGGAGGGGGCCCAGCTAACATATTCACCGGCCCTTATATGAGCCCTCGGGTTTGTATTTTTATTCACCCTTGGAGGGTTAACAGGTGTTGTTCTCTCTAACTCATCTATCGATATTATCTTACACGACACCTACTATGTAGTTGCACACTTCCATTATGTTCTATCAATAGGGGCAGTATTCGCCATCTTCGGCGGCATTGCCCATTGATACCCTTTATTCACAGGTCTCTCCCTTCACCCCTATTGAATGAAAGTTCAATTTCTAACCATATTCGCAGGTGTTAACTTAACTTTTTTCCCGCAGCATTTTTTAGGTCTGGAGGGTATGCCACGACGATATTCAGACTACCCCGACACCTTTACATACTGAAACATTATCCCTTCTATCGGCTCACTTATTTCGGTCATCTCAGTTCTTCTATTTCTATTTATTATTTGAGAAAGATTAGTTAGGAACCGCGCTGTAACATACCATATAAATTTTAGCTCTTCGTTAGAATGGTACCACAGCCCCCCGCCAGCCGACCATAGTTATAACGAGATCCCTCTTCTAGCGATCTCTTTCTGAAATAGACTGGGCCTACAAAATAGCGCCTCTCCCTTAATAGAACAACTAACTTTCTTCCACGACCACGCTATAATTGTATTGATTACAATTACTTTTTTTGTAGGATATCTATTATTAAGTGCACTATTCAACCGACTTACATATCGATTTTTTCTAGAAAGACAATCAATTGAAGTTATTTGAACAATTCTTCCAGCGTTGATTTTGATTTTTATCGCCCTCCCTTCCTTACGGCTTCTATACCTCCTAGATGAAATTAATCAACCCAGAGTGACTTTAAAAGCTACCGGCCATCAATGATATTGAAGGTACGAGTATTCAGATTTTTCTGACACCGAGTTCGACTCCTACATTGATTCCCTACCGCCGATCGATTTTCGGTTACTTGAAGTTGACAATCGAGTCACCCTTCCACAATCATTCCAAATTCGGCTCTTAGTGACAGCCAGAGATGTTATCCACTCTTGAACAGTTCCAAGCCTTGGTGTAAAAGCAGATGCCGTACCCGGTCGTTTAAATCAAATTAGATTTGTTATAAAACGGCCCGGAGTATTCTATGGACAATGTTCAGAAATCTGCGGAGCTAACCACAGTTTTATACCAATTGTGGTAGAAAGTGTATCTCTTCCACATTTTACCTCTAGCTTATCT---ATGAAAAACCACCCCTACCACCTTGTCGACATAAGACCGTGGCCTATAACCAGCTCTCTTAGAGCTCTTATATTAACCGCAGGTTTAGCAAAATGATTTAACACATTCGACCCTACCTTATTTTTTCTGGGGGTCCTAGGTGTTATTTTATCTATAGTACAATGATGACGGGATATCACACGTGAGGGTAGATTTCAAGGACTACACACTAAAAAAGTAGTCTCTGGCCTACAGTGAGGTATAATCCTTTTTATCACCTCGGAGGTTCTGTTCTTTTTTTCATTTTTTTGAGCTTTTTTTCACAGTAGACTATCTCCGTGTTTGGAGGTAGGGGGTATTTGACCCCCAATCGGCATCGAACCTTTAAACCCCTTCCAAGTCCCTTTGTTAAACACAATTATCCTTTTATCCTCAGGGGTTACTGTGACCTGAGCACACCATAGAATCTTACATAATAAATTTAACCAAGCCTTAGAAAGTCTCTTTTTTACCATTATTTTAGGTTTGTATTTCACCCGTATCCAAGCCATAGAGTATGTAGAGGCTTCTTTTTCTATCGCTGATTCAATCTACGGAACTACTTTTTTTGTCGCCACAGGTTTCCATGGACTTCATGTTATTATTGGTGCGACATTCTTACTAGTGTGTTGACTCCGCCTAAAATTCCATCATTTCTCTTCTTCGCACCACTTGGGGTTTGAAGCTGCCGCTTGATACTGACATTTCGTAGACGTTGTATGGTTGTTCTTGTACACCTTTATCTATTGATGGGGTATTCTATCACAGAAACAAGATCCTTCGTTGGAAATTTTAAATAATTCGTTGGTAGAGATACCGGCCCCAAAGAATATCTCAGCCTGGTGAAATGTAGGGTCTCTGTTAGGGGTTTGCCTGGGCGCCCAAATTGTGACGGGGCTGTTACTATCCCTACATTTTATTAACTGCTCCGATTACGCCTTCTCTAGTGTAGTTCACATTAGTCAAGATGTAGATCTTGGGTGACTTATGCGCTATATCCACGCCAATGGCGCCTCTGTGTTCTTTATTGGGTTGTATCTGCATATTGGTCGTGGTTTATATTATGGCTCTTACCGTTTATTACATGTTTGATCGGTAGGGGTCTCTTTATTCTTACTAGTGATGGCGACCGCCTTTTTGGGCTATGTCTTGCCGTGGGGGCAAATATCATTTTGAGGGGCGACTGTCATTACTAACCTGGTCTCCACTATGCCTGTGTACGGGCAAGATATGGTCCAGTGGTTATGGGGAGGGTTTGCAGTCGGGGGTGTAACCCTAACACGATTTTTTGCCCTTCACTATCTTCTACCCATGGTCATTAGCGCTATGGTGATAATCCATATTATGTATTTACACCAAACAGGGTCCTGTAACCCTGTTGGGTTAGGGACGAGGGTTGGAAAGGAGAGGTTTCATCCATTCTACTCTATTAAAGATGTAGCCGGCATGGTAATTATATTAGCCTTCCTAGTTTTTTTATCCGTATTGGCCCCCTTCTTACTCGGGGACCCTGAGAACTTTAATGAGGCGAATCCGTTAAGTACCCCGTTGCATATTCAACCAGAGTGGTACTTTCTTTTCGCATATGCA---------------------------------------------------------------------------------------------------------------------------------------------------------------------------------------------------------------------------------------------------------ATTTTAGTTAAAATTATTATCCTAGTAATTAGGGTTTTAATTAGTGTAGCTTTTTTAACTTTATTTGAGCAGAAAATCTTAAGTTATTCTCAAAGACGTAAGGGGCCTGTTAAGGTAGGGTTTAAAGGTATATTACAGCCTTTTAGTGATGCAATTAAATTATTTTCTAAAGAGATTACAACACCGTATTTGGCTAATTATTATGTTTATTTTATCTCTCCTGTAATCTCTCTTGGAGTAGTGTTAACTATATGATTAATATTTCCTTCCTCTTTAGGTGTTAGCGAGGTACAGTTAGGTGTTGTTTTTATAATATGTTGTTTAAGAGCGGGTGTCTATTCTTTATTAGGAGCTGGTTGGTCTTCTAACTCTAAGTTTGCTCTTTTAGGGGGACTTCGGGCAGTGGCGCAAACTATTTCGTATGAAGTTAGATTTTCGTTGATCCTACTTTCTTTTATTGTTCTAGTAGCAAGTTTTGAAGTAGAGGGGTTTCCAGTTTGGCTGGGATTATTAGCTCCTCCTTTAACTATGGCCTGGTTTATCTCTTCTTTGGCGGAGACAAGACGGACACCTTTTGATTTTTCTGAAGGAGAATCTGAGATTGTATCTGGTTTTAATACTGAATATAGTTCAGGTCCGTTTGCTTTATTTTTTCTGGCAGAGTATGGGAGAATTTTATTTATAGGCACTATTTTTAGTTTTATTTTTCTCGGGGGATTAGATCTATCTATTGTATTGTATAAGATTTGTAGAGTGTTACTTATCTTTATTTGGGTGCGATCTACGTTACCACGTTTGCGGTACGATAAACTAATAGATTTATCTTGGGTGGTGTTTTTGCCGGTATCTATTGCTTATTTGATTTTTTTTGTAGGATTTGCGTTAATAATTTATAACAAACTATTCTTATTTACACTTACAACCGGAATTGCTTTAATAATCACAGGTAAAACCTGGTTTAGGGTATGATTGGGGCTAGAAATTAATATAATATCATTTTTACCTATTATCATATTAGAGGGAGGGTTAAAATACTTTTTAGTACAAGCGGTAGCCTCATTAATTATCTTACAAACTAGATTTTCATGGTTTTTCTTTACCGCATTTCTTCTAATAGCCCCTCTAGCTCTAAAACTAGGCATAGCCCCGTTGCATTTCTGGCTGCCAGAAGTTGTCAAAGCTCTAGGGTGATCTGAAAATATAATTCTACTAACACTACAAAAAGTAGGTCCTTTATATTTATTGTCTGCATCCTCTAACAGCCTTACATTGATT---GTATTGGGGCTATTCTCTGCCGTTGTCGGGGCGGTGGGGGGTCTAAATGAAACAGATATACGTAAACTTATAGCCTTTTCTTCAATTGGCCATATAGGTTGAATAGCCGCCGGTATAGCTGTAGCTACTATATCTTGGACTCTCTACCTTATCACCTATATAATTATAGCACTATCCGTTATAATATTGCTTATTTTATATCTAAGCCAACTCTCAGACTCTATTTTTATGATGGTTATACTGCTCTCTATAGGAGGATTCCCTCCTTTATTAGGATTTGCACCTAAATGAGCCATTCTAATAGATAGTCTATTAGTAGCAGTTATACTAATCTCAGCCAGAGTGATTACTTTATATTATTATATTCGCGCTGGGTTGGCAGTTTTAACCTTTATAGGACCAAACCAAGGACTTATACTAGCACTCCTAAATGGAGGGGGCGTCTACATGTTAATGATTTCCACCGTAGTAACAATAAGTTTTATTTTATTTATCATCGCCGGGCTATTGACTGTGCTATCACTAGCTATCTCAGAAAAAATATATTTCGACCGAGAAAAAGCCTCTCCATTCGAGTGTGGTTTTAATCCTATAATAACTAGACGCTTACCTTTTTCCCTTCGATTCTTTGTAATCGCAGTTGTATTTTTAGTTTTTGACGTGGAAATCGTTCTACTTTTACCCCTGTCCTCCAATACGGCCAGATATTGAGTCTTATCTTATCTTTTGTTTTTAGCTATCCTACTTGCAGGAACTATTTACGAATGATCATACGGGGCCCTAAGGTGAAAAATATACTATAGGTATGTTTACTTAATTATATTTAGAGTTGGCGTAGTGTCCTTTGTGCTAAATAAAAATCATTTACTATCTGCGTTAATTAGCTTGGAGTTTATAGTTCTGTCATTATTTATCTCTATTTCTGTGTTCTAT---CAAGGGGCGGCGGTATCTGCTTTTATTACTATCTCAGTTTGCGAGGGGGCACTAGGGCTAAGAGTGCTTGTCTTGTATACCCGTTCATTTGGGAGAGAGAACCTTGGCATGATAAAAGTTTTATTTATTCTGTTGGTCTCTTTACAACTAGGA---TTGTGGTCTATTTTAATATTCGCTCTTTCTATTTTGCTTATTATATTTCTATTGTTAGGAAAGCACGATATAGACTGGTTTAGCTGGTTGGCTAGCTGGGATAGTGTAGGGTATTCCTTAACACTATTAAGTATTTGAATTATTATATTAATAGTTTTAGCTAGATACGGAGTGTACCGCCAGGGTCGTTTTAGTTATTTGTATAATTGAACCATGGTTGCACTGCTGGTTACTCTAGTTATAGCTTTTTCTAGCTCTAATCTTCTAATATTTTATATTTTTTTTGAGGCCTCGCTTATCCCAACTTTTATGCTAATTCTAGGTTGGGGCTACCAGCCAGAGCGGCGAGCAGGGGTTTATATAATATTGTATACAGTATTTGCTTCTTTACCTCTTCTATTGGTGCTGTTAAGATTAGGCGGGAAGGACTTGATATGTTACTCCATAGAGAGGAATTTAACA---------CCCAGAGGAGGGGGTCTTGTTATAATCGGCGCTATATTAGCTTTTATGGTTAAACTGCCGTTATATCTGGTACACCTGTGGCTCCCCAAAGCTCATGTTGAAGCCCCTGTTGCCGGGTCTATAATTCTAGCTAGAGTGTTGTTAAGGTTAGGAGGCTACGGGGTGGTTCGCATTCTCCCTAAGGTCTCCAGGTATCTAGCAAGAACTAATTGAGTACTAATATTCTGGAGAATAATAGGAGGTGTCTATGTAAGGATGGCTTGTTTACGTCAAACTGATGTTAAAGTTCTTATTGCACTGTCGTCTGTTGCACATATAGCTATAGTTTTCGGTGGTATTTTAACTATAACGACTTGGGGGGTAAATGGGGCGGTCTTGGTTATAATGGGCCATGGCTTTTGTTCTTCTGGGCTGTTTTGTATCGCTAATATAAGTTATGAGCGAAGCGGTACGCGCAGTTTACTGGTAATAAAGGGGGCGCAGTCTATTTTACCCGCTCTTACCTTGTGGTGGTTTTTATTAGCTGCTGCTAACATAGCGGCGCCTCCTTCTATAAACTTATTAGGAGAGATCCATTCTATTTTAGGGACTGTGCGCTGATCTCTCTACAATATAGTGCCAGTTGCTGGGTTAGTATTTTTAGCTGCTGCTTATTCTATCTATTTATATGTTATAACACAACACGGTAAACCTTCCGCTTTGCCTATTTCTTCGCGGGAGCACTTAACTATATTGTTACACTGGGTTCCTATCAACCTTATGGTGGTTAAGTACTCTATATTACAAATATTTGGGCTTTTAGGGGCCTCTGGGGCCGTGCTATTTATATCCTCAGTAACACACCTGTCTTGTGGTGTGGGAGAGGTGTTCGAGGTGCCTTTGTTTTATTTAAATAGGACTGAGCTTACATTTTATTTTGATGGGGCTGGGTTAATATTCCTAAGATTCGTCATGGTCTCATCTGCAGTGCTGTTGTTTAGAGGATATATACATGATGATTTTTTCGCGGTCCGCTTTACATTGCTAGTACTTTTATTTGTTATAAGCATAGGCCTTCTTATTACTAGCCTTAATATGGTAAGAATTCTACTAGGGTGGGATGGCCTTGGTGTGGTCTCTTATATTTTAGTAGTTTATTACCAAAATGAAAAATCTAACGCCGCCGGCATAATTACCGCCCTGACCAACCGCCTAGGAGATGCTGCTATCCTTCTATCTATCGCCTTATTGGCTGACAGAGGAAGATGAAATTTTATATTTAACGGAAAAGATTTACTACCTGAAGCAGGTGGTCTGATTGTGGCAGCTAGAATTACCAAAAGAGCACAAATACCATTCTCAGCTTGGCTACCGGCAGCTATAGCGGCCCCCACCCCGGTAAGAGCTCTTGTGCACTCATCAACACTAGTTACCGCGGGGGTTTACCTTATAATCCGTTTTGACCCTTTACTTCAATCTCCTATATGGGCCCTATCTCTAACAGCCTTTCTTACTACCTTTATGGCTAGAGCCAGTGCTATAGGGGAGTGTGATTTAAAAAAAATTGTAGCCCTATCTACCCTTAGACAACTAGGTGTTATAGTAATAACTCTATCTCTGGGGTTCTCCCACCTAGCCCTATTCCACCTGTTAGCTCATGCCACCTTTAAAGCCTTATTGCTTATGTGCAGAGGTAAGATTATCCACTCCCTGGGGGATACACAGGATATCCGTAGAATAGGGGGCCTATTAGATAGGCTACCGGTGACAGGAGCTTTTTTCAACCTAGCTAATATAGCCTTATGTGGCTTCCCCTTTTTAGCAGGGTTTTACTCGAAAGATCTGTTGGTAGAAGCTGCCCTGGGGGACGATATAAATATAGTTTTTATTTGTTTACTATGTCTTATAGTTGGGCTACCCTCAGCCTATTCTGTACGACTGTCCATATTGGCGGTTCTTAACTGCCCTTCACTGCCCTCTGTGTCTAACATCTCAGAGGAGGATAAATTAATTTCTGGGGCCTATACTATACTGGGTTCACTTGCAGTGGCCAGCGGTGCCCTACTATCTTGAGTTCTCCTCCCTACCCCAATACTAATTACCCTGCCACCTGCCCTTAAACTAGCAGCCCTAAGGCTAACCTTAGTTGGGGCGGGGGTAGGAATCCCCCTGGGGGTGAATATGCGTGCC---CTCCCTATCTTTTCATCC------------GAATTTTTTATAAATATGTGGCTCCTGCCAAGGTTTTCAGGGTCGGCCCCGTCTTGGGCCGGTCTACGTGGCAATCGGGCGTCTCTAGATCTGGGGTGAGCTGAACTATTTGGTGGGGAGGGGGGCCACGCCCTATTTACTAAAATATCCTCTTTGCTGCCAAAAGGGGTGTTCTCGTCCGCCCTCTCCTTCCAACTTTTAGGCGGTCTACTAGTATTATTTATAGCCACCGGT------ATAATTCTTCTTGCCTTATTCACTATATTATTTCTAGCGAGAAACACGCCTCATCTTTTAATCGCCAGCCTCTTGGCAAGAACACTATTAGCCGCTATTTTTCTAGGAAGAGTATCTTTCCCTTGGTTAGCCTACATTTTATTTCTAGTTTTTCTAGGGGGGGTCCTAATCTTGTTTACTTATATTTCATGCCTTAGCTCTAACCCCTTGTTTAAAAAACTAGAGGTTCTAGCT---CCTATGGGTGCCTTAGCGCTAATCACTTTATTAATAAGAGACACAGAAACAGCGGCTGGCCCATTAGTAAAAGATCTTTTTTCACCTTTATATCTATTTTTATTTATTTACCTCCTTATTACCCTTCTATATGTTGTCACAGTAATAAAAACCTACTATGCAGCACTTCGCAAGACTTTAGAAAAAGAATTTAAGTACTGTAAAGGACAGTTTTAAGAATATTACCTTTTGTATCAGGGGTATTTAAAATATACCCCCCGAAGCAAGAAGAGTTATTAGCGTGGTAATCTTAAATCTTGGTTAGAGGTGATATGCTATTCAATTCGTATATCTGGTTTAGCTGGTTCTTATTTATCTATTTTGGGCGGGTAAGGTAAAGGGGTAAGCTCTTTACAGTT------TTTAAATACTATAAATATAAAATTTTAAACTACAACTATATAAATCTATTTTTCAAGCAGATAATAAATATATTAGTAAAATATTACATAAAACCACTAAG-----TAAAATTCATATAATAAAGAGCTCTAAAAGAACTCGGCAAA-TAGTTTCGCATGTTTAACANAAACATNTCTTGAG--AGCTGCTTAGGTAACCCCTGCCCTATGATTAAATGGCCGCAGTACTTTGACTGTGCNAAGGTAGCATAATCACTTGCTCCTTAATTAGGAGCTGGAATGAAGGGGGCGACGAAATCTAGACTATTTGAAGTAATGTAAATTGACACCGTGGTCAAAAGGCCACAATATATCAAAGGGACGATAAGACCCTATAAAACTTTACCCAAGGGTTGAGCTGGGGCGGTATTCATATAACAATCTTATAGTAAATATTTTACATAAATTTAAAGAACTCATTTAGAATAAGTTACTTTAGGGATAACAGCATAATTCTCCCAGAGAGCTAATTGGCGGGAGAGCTTATGACCTCGATGTTGAATTGGGGATGTAGGTAGTCTGTTCGACTGTTGCACCCCCACATGATTTGAGTTCAGACCAGCGCGAGCCAGGTTGGTTTCTATCTTTTGAAAAGACGGGGTTGTACGAAAGGACCCCTCGGGCTTATTTTTATGTTTAATTTTAGCAATATATAAGCCTACTTATATAGAATATCCAAGTTAGTACAAAAAATTTTGTGCCAGCATTCGCGGTTACACAGAGGTAAAATAATTTTTTATAACCAAATCTTATAAATAAACAGGGATTAGATACCCCTCTATACAACATATAAACCAGGGTAATAATTACGCCCAACAAACCCAAAGAATTCAACCTTTCCAGAGAGACCTGTAAATTAATGACAATCCACCCTATACCCTACTCTAAAACCTGCATACCGTCATTTAAATTTTACTCTAAAGTTTCCAAGGAAACTACATATTAGATCAACGCGCAGTATATAGCTCAATATGGGTCTCAATTTAAAATAAATCTTGAAAAGAGGATTTGGATGTAATATTAAGCCATTGATTGTGTACATATCGCCCGTCGCCCTCAAGATAAGTCNTAACATAGTAGGTGT-AAAGCATAGAATTTTTAATTCAAAGATAAGCTAATAAGCTGACGGGTTCATACCCCGTCAATGGAGACTCCTCTTTAA-GAAAAACCAA-ACAGAGGTGAATTTTTGTTAAAAATTTTATTGGGCAGAAGATAGTTTAGTAAAAATAATAATTTTGGAGGTTATAGACGTTGAGACTCTATCTTTAAGTG-TGTGCACGTAAACTTTTGATGTTTAAAGTAGATTTCCTGTAGTTTAAAAAATTCTAATCTTGTAAGTTAGAGATGTTCTTCCAAACAAAAACATTTAACTTACAATTAAAAATT----------------------GGTGGCCGATA-TAAGGCGTTAGATTGTAAATTTAAATGGAGCTCTCTCCCAAATTATAGTTTAAAAATATTTAATTTGCATTTAAAAG--GGTTTGTAAAGGTGGATTGCAAATCCGCTATAGC-TTAAAGCACGAGCCTAGAAGTTAGTTAAAATAATATAAACTTGTCATGTTTAAGTTATAGAATATAACGTTGAAAGCGTTAAGGTGCCTATTTAGTATAAAGTACAATAAGTTTCCAACTTAAAAGTTCTAAATTCAGTAGTCTAATAAGATATTAGCGTGTGGAGCTAAAGAAGAAGTT
>Cylisticus_convexus_KR013002
ATGATAACAAATTTGTTTTCGGTGTTTGACCCCGCGTCCAGATTAAGGTTAAATTGAATTTCAATAAGATTGGGAATTTTAATTCTACCCTCAATAAAATGAAGAATTAACTCCCGGTGGTTGGGTTTAATTGTGCTTATTTTTAAAAAAATATATCAAGAGGTAAAACCTATTATATCGAAAGAGGGGAAAATTACATCTATTATTTTTATAGCTCTCTTCCTTTTTATTTTATTTAATAATATTTTAGGATTGGTACCGTATGTGTTTACAGCTACTAGACACTTTATAATTACCTTTAGGTTAGCGTTACCTTTATGGTTAGGGTATTTTAGATTCGGTTGGGTAAAAGATTTTAAATGGATAATAGCCCATCTCATACCCCAGGGTACCCCTACTGTTTTAATACCATTTATAGTTTTAATTGAGAGGGTCAGGAGGTTGATTCGTCCTGGGACTTTAGCTGTTCGATTAATGGCTAATATAATTGCAGGTCATTTACTTCTGACGCTAGTGAGGAGGGCAATTCAAGTATTTAGTATCTACAGGGTTATAGGGGTAGTACTTGCTCAAGTTATATTAGTAGTTTTAGAGGTGGCTGTAGCTGCGATTCAATCTTACGTTCTTGTAGTTCTAAGAGTGTTGTACTCGAGGGAAGTTATCCCGCAGATAGGACCATTACCCTGAGTGATTATGCTAGCGATAGTGTTAAGGTTAGTTCTAATTTTTGTAACTATAATTTATAAGTGGCAATGAATGCAACGCTGGATTTACTCTACTAATCATAAAGATATTGGGACTTTATATTTTATTCTAGGGGCTTGATCAGGAGCAGTAGGAACTGCATTGAGAATAATTATTCGTACAGAGTTAGGACAACCTGGCAGGTTAATCGGTGATGACCAGATTTATAATGTAATTGTAACTGCGCATGCTTTCGTGATAATTTTTTTTATAGTAATACCCATTATAATTGGGGGTTTTGGAAATTGACTTGTACCTTTAATGTTAGGAGCTCCTGATATAGCTTTCCCTCGTATAAATAATATGAGGTTTTGGTTGTTACCCCCTTCTTTGACTTTACTTCTTAGTAGCGGATTAATTGAAAGAGGGGTTGGAACCGGGTGAACGGTTTACCCGCCCCTTGCCAGCGGAATCGCTCATAGGGGGGCTTCAGTAGATTTAGGAATTTTTTCGCTTCATTTAGCTGGAGCTTCTTCGATTTTAGGGGCTGTAAATTTTATTACCACTGTAATTAATATGCGAGCTCCGGGGATTAAAATAGACCGAGTACCTTTATTTGTTTGGTCTGTCTTGATTACAGCTGTACTTTTATTACTTTCTCTGCCTGTTTTAGCAGGGGCAATTACAATATTATTAACCGATCGAAATTTAAATACTTCTTTTTTTGATCCCAGCGGAGGAGGAGACCCTATTCTTTACCAACATTTGTTTTGATTTTTTGGGCATCCTGAAGTATATATTTTAATTTTACCAGCGTTTGGAATAATTTCACATATTGTTAGGCAGGAAACAAACAAAAAGGAGGCATTCGGTACTTTAGGGATAATTTACGCAATAATTGCTATTGGCGTTTTAGGTTTTGTAGTATGAGCTCACCATATATTTACAGTTGGTATAGATGTAGATACGCGTGCTTATTTTACTTCCGCGACTATAATTATTGCGGTACCAACTGGTATCAAAATTTTTAGGTGGTTAAGAACTTTACAAGGAGCTCATCTAAGGTATAGGCCTGCTTTATTATGAGCTTTAGGGTTTATTTTTTTATTCACATTAGGAGGACTTACTGGGGTAGTTTTAGCAAATTCATCGATTGATATTATACTTCACGATACTTACTATGTAGTGGCTCATTTTCACTATGTTTTATCTATGGGGGCTGTTTTCGCAATTTTTGGGGGGGTGGTTCATTGGTTCCCTTTATTTACCGGGTTAAGAATAAGAAGGTTTTGATTAAAGATTCAATTTTTGGTAATATTCGTAGGTGTAAATCTAACGTTTTTTCCTCAACATTTTTTAGGATTAGGAGGAATACCACGACGTTATTCAGACTACCCTGACGTGTATAGGTTTTGAAATTTAGTGTCTTCTATTGGGTCTTTACTATCTGTAGTCTCAGCGTTGATATTTTTACTTGTTATTTGGGAGGCTTTTTTAACCAAACGTTATGTGATTTTTCCTGTAAGATTAAATTCTTCGTTGGAATGGTTTCACCCGTACCCCCCGGCGGACCATAGGTATGACGAGTTACCAATAAATTCTATTCCCTGATGAAATAGGTTAGGTTTACAGGACGGGGTTTCTCCTCTTATAGCGCAATTAATTTTTTTTCACGATCATACTATAATTGTCTTGACCTTAATTATTACAGTAGTGGGGTATATTATAGTAAGCTTAGGGGCGAGAAGGTATGTAAATCGGTCTCTTCTTGAAAACCAAATAATCGAAGTGATTTGGACGATTTTACCCGCTGTTATTTTATTATTTATCGCATTCCCTTCGTTACGCTTACTCTATCTACTCGATGAGGTAAGAACTCCTAATTTAACCGTAAAGGTTATTGGGCATCAATGGTATTGAAGGTATGAGTATTCAGATTTTAAAACCTTAGAGTTTGATTCTTACATAATTCCTGTAAACGATCTAAGATTTCGTAATTTAGAAGTAGATAACCGAACGCTTGTTCCGTTTATATTGCAAACTCGAGTGTTGATTACGGCTTCCGACGTAATTCACTCTTGAACAATTCCTAGGTTAGGGGTGAAAGTGGACGCAGTCCCGGGGCGATTAAACCAACTTAGGTTCTTGACAGAGCGTGTCGGAGTATTATACGGGCAATGTTCGGAAATTTGCGGGGCAAATCATAGGTTTATGCCCATCGTTTTAGAGGTTGTACCTTTGAAAGGATTTTTATCATGGTTATCTATGATAATTTTACACCCTTTTCATCTCGTGAGCCCAAGCCCTTGACCTTTGACCAGCTCATTAGGGGCTTTCCTGCTGACTAGGGGTTTAGTCAAATGGTTTCATTATTACACCTTAGATTTATTCTTTTTAGGTATTTTGAGTATTATTTTATCTATGATTCAATGGTGGCGTGATATTGTTCGAGAAGGGACTTTTCAAGGACTTCACACTAGAGTGGTCCAGATCGGGTTACAATGGGGCATAATTTTGTTCATTGTTTCAGAGGTTCTTTTCTTTTTTTCTTTTTTTTGGGCTTTTTTCCATAGAAGGTTAAGGCCTAGAATTGAACTAGGGGGTGTGTGACCTCCTGTTGGAATTCAACCTTTCAATCCTTTCAACATCCCTCTTTTAAACACAGCTATTTTATTAGGCTCAGGGGCGACCGTCACGTGGGCTCACCATAGCCTTCTCTGTAAAGAGCATACTGAGGCTGTTAATAGGCTATCTATCACTATCTTATTAGGAGTTTATTTTACAAGTCTTCAAGCTTTCGAGTATATTGAAGCTCCATTTTCTATCGCCGACTCTGTTTACGGCTCGACTTTCTTTGTCGCGACAGGATTTCACGGATTGCACGTGTTGATCGGTTCTACTTTCCTATTTGTTTGTCTGCTGCGTATAATAAGTGCTCATTTTTCACCTACGCATCACTTCGGGTTTGAAGCAGCGGCTTGGTATTGACACTTTGTAGATGTGGTGTGGTTGTTCTTGTACATCTCTATTTACTGGTGGGGA---------------------------ATGAAAATTATAAATTCTTCATTAATCGATATACCCGCACCTTTAAATATTTCAACTTGATGAAATTTTGGATCTTTACTAGGCTTATGTTTAGGGCTACAAATTATTTCTGGTTTATTTATAGCGATACACTACTCAAGTCATGTAAATTTAGCTTTTGATAATTTAGTTTATATCTACCGCGATGTAAATAATGGATGATTAATTCGTACTTTACATGCTAATGGAGCTTCTATATTTTTTATTTGTTTATACCTGCATATTGGCCGAGGAATATATTTTAACTCATTTATAATACTCCACACTTGAATAATTGGTGTGACTATTCTTCTATTAACCATAGCAACAGCTTTTTTAGGTTATGTTTTACCTTGAGGCCAAATATCATTATGAGGAGCTTCAGTAATTACTAATCTCTTATCAACGATACCTTACATCGGGTCAATAATAGTTCAATGATTATGAGGAGGATTCGCTGTTGATACTCCCACATTAACACGCTTCTTTTCCCTTCATTTCCTTTTACCTTTTATTATTTTAGCAATAGTAATTATTCATATTACATTTCTTCATCAAACTGGATCGAATAATCCATTAGGATTAAAAAGTACCCTATTAAAGGTAACATTCCACCCTTATTTTACTTTAAAAGATGCATTAGGTATAATAATTATATTCTTTTTCTTACTATCACTTTCTTTATGAGAACCTAACAAACTTGGAGATCCTGAAAATTTTAACCAAGCTAACCCGTTAAACTCTCCTCCACATATTCAACCGGAATGATACTATCTTTTTGCCTACGCTATTCTACGATCAATTCCTAATAAGCTAGGAGGAGTAATCGCCTTAATATTTTCAGTAATTATTTTATATATTTTACCACTCACGTTTTCTAAATGATCTCTACAATTTTACCCGTTAAATCAATTTTTATTATGATTGTTCCTATTAACATGAATTGGAGCCAAACCAGTTGAAGCCCCTTACATTATTTCAGGACAATTACTCACAATTATTTACTTCTCTTATTTTGTAATTGAAAAAAAATGATATTTCATCTTAAAACTCGTGGTACTACTACTAAGAGTGCTACTCAGCGTAGCATTCCTTACTTTATTAGAACGAAAAATTTTAGGTTACATTCAAAAACGTAAAGGGCCTAATAAGCTAGGCGCAAAAGGAATTCTTCAGCCTTTTAGCGACGCTATCAAGCTCCTCTCTAAAGAAACTTTAATCTTGGTCTCCGTTAACCATTTGGTCTTTTTCTTGAGCCCGATTACCATCCTTTTAGTCTCTCTCCTGATTTGGCTGGCTTTCCCCTCTTCCTTAGGGAGGTTTGAACTTAAATTATCTATTATTTTTATTATGTGTTGCTTGTCGGCGAGAGTCTACCCCATTTTAAGGGCGGGGTGAGCCTCCAACTCTAAATTCCCTTTTCTAGGGAGACTACGGGCAGTTGCTCAAACCATCTCCTACGAAGTTAGATTTGCTTTTATTATCTTAAGACTGGTAGCCTTAACTTCATCTTATAGATTAAACGAATTTGATTGAATAGTTCTATTAATTTTTCCCCCTTTAGCTGTCCTATGGTTTACTTCTGCGCTTGCAGAGACCAATCGAACCCCTTTTGATTTTTCCGAGGGGGAGTCGGAACTCGTGTCTGGGTTTAATACTGAATACTCGGCCAGGGGTTTTGTTTTGTTTTTCCTCGCGGAATATAGAAGTATTTTATTTATAAGAATGTTGACTAGAATTTTGTTTTTTAATTCCTACGACTTGACCTTCAGGTTAACCAGAACGTTATTTATCGCTTATATTTTTATCTGAGTGCGAGGTACTCTCCCGCGACTCCGGTACGATAAACTTATGGCTCTCGCTTGAAAAATTTTTCTTCCTGTGGCAATTAGGTACCTTCTATTTATTTTCAGGGCCGCAGCGGGGATATTTAATTCTATTTTTTTAAGTGGGATAGTGATAGGGGTGTGAATTTCTATTTTTAATATAAGATGAATTGGGGTGTGGGTGGGGTTAGAGATGAATTTATTGTGTTTTATTCCATTTTTGACTCAAGAAGCTGGAGTAAGATATTTTTTAACCCAAGCTTGCGGGTCTTTTATTTTATTAATAGCCGGAGTGAGAATAGAAAATTTTAGGAAAGTTTGTATTAGTTTAGCTTTATTATTAAAAATAGGAGTATCCCCTTTCCATTTCTGGTATCCTTGAGTTGCTAGAGAATTAAAATGAGAACAATTTTTTTTCTTAAGAACTTTACAAAAATTAGCTCCTTTAATTTTATTATATTCCAGAGAAAGAAGTAGAAGGCTAATTTATTTAAGTATTATTATGAGTGGATTAGTGGGTGGAGTAGGAGGAATTAATGAATCTTCTATCCGTAAATTATTAGTATATTCTTCTATCAATCATTTGGGATGGATTTTAATCCCCTTAGTAGGAAAAAATGAATTTTGAGTAATTTATTTTTTTATTTATTGTTTTATACTTTTAAATGTAGTCATAATGTTAATTTATTATATAAATCAATTATGTGGTAAGTTAGTTTTAATAGTCGGATTATTATCGTTAGGGGGTATACCTCCTTTATTAGGTTTCATCTCTAAATGAGGTGTAATTAGGATAAGAGTAGTAAGTTTAACAGTAATAGTTATAAGAAGGGTAATTACTCTTTTCTATTACACGCGGGCAGGATTTAGAGTGCTAATTCTTAATAGAGCTAATAAATTTAGATATTCATTATTAGTTAGGGGGTTTTGACTCAGGCCTATTATAATAGAGCTTATATATTGGGCAGGGGCAGGGGTGATTTCAGTGGTTATTTTACTTATACTAGCGTCCCCTGCGATCGGGGCGAAGCAGACGAATGAATTTGAGAAGAGTACCCCCTTTGAGTGCGGATTTGATCCTGCGGGGGGCGGTCGTTTAAATTTTTCTATTCGATTTTTTCTCATCGCCGTGGTGTTCTTAATTTTTGACGTAGAAATTGCCCTGCTTATACCTTTAATAGTGAGAAATTATCTAATCTGAGGTTTTACATTTACTGTTTTTATATTAGCATTAATATTAGGGGTTATTTACGAGTGAAAAGAAGGGGCATTAGATTGAAAAACTAATCACACTCAAATAATCTTCTTCATATTTTCTTCTGCATTTTTATCATTTTTATTAATCTCTAAACACCTTCTCTCGTCATTAGTGTGCATTGAATACATGGCACTTATTATTTTTTTCTTAATTTCAATTACTATCTTTTTAGAAATATTTAATTCTTTTTTTATTTCTATCGCAGTATGCGAAGCAGCTCTAGGATTAAGAATTACGGTGCTTTACGCTCGTAAAAAAGGAGATGATCTATTTAAAATGATAACACTTTATATTTCTCTAAGTTTCTCCTTTTTTCTTACTTTCAACATTATTTCATTCACGAGAATAATATTAATTATTCTTACACTTTTATCTTTAGTTTTAAAACACGATTTAGAATTCTTTAATTCTAGTTTTTTATGAGATAACCTTTCGTTTCCTTTAATTAACTTGACTTTATTCATTAGTGTCCTAATATTATTAACTAGAATCTTAAATAAAGCCGTATTAAATTTCAAAAAATCTTTTTCTTCTCTTATTTTAGCACTTTCTATTCTGTTAATTTTAACTTTCAGTGTTAATAACATTATTTTATTTTATATCATATTTGAAGCATCTTTAATTCCAATTTTTATTTTAATTTTAGGGTGAGGAAACCAACCAGAACGCCAAGCAGGAATATATATACTCATTTACACCGTTACTGCTTCACTCCCTTTACTAGTAATAATTTTTATTTGGGTCGACACTTCTAATTCAGCAATTTTTTTTTTACTCACATCAATTAAAAATAACTCTATTTATTCTAATCTCTTAATTTCCTTTTTGATTTTAGCGTTTATAGTTAAACTTCCTTTATATTCAGTTCATTTATGACTTCCTAAAGCCCACGTAGAAGCTCCTGTAAGAGGCTCTATAATTCTAGCTGCTCTTTTATTAAAACTAGGAGGTTACGGAATAATTCGAATTATTAGAAAAGCAAATAATTTATTTCTTAATATTAACTCATTGATAATAAGATGATCTCTGATAGGAGGAGTAATAGCAGCCACAATCTGCCTATTTCAAAGAGATATTAAATTTTTAATTGCCCTATCCTCAGTTGCTCATATAGCTATAGTAGCCGCGAGCATTTTTACTTTATCCTCTTGAGGAATAAATGGGGCACAATTTATTATAATTGGTCATGGTTTTTGTTCATCCGCTTTATTTTGCGTTGCTAACATATTCTATGAACGTGTAAATTCTCGAAGGTTACTATTATTAAAAGGTTTACAGACAATTTTCCCTTCATTTACTTTAGGTTGGTTCCTTTTATGTACTTCAAATATAGCAGCTCCACCTTCGCTAAACTTGTTAGGAGAACTCAGAAGTGTTATAAGTATCTTTCCTTGAACATATAATTCATTAATTCTAATTTCAAGTTTAGTATTTTTAGCTGCTACCTACTCTTTATTTTTATACAGACAAACTCAACATGGAAAATTTTCTCTTCACCCTCCTTCATTACGCGAATGATTAATTTTAATTCTTCATTGAATTCCATTAAATATTCTTTTTTTATCTACTTGAATTATACAATTTATTGTAGTATTGTTAGGCGTGATAATTTTATTTTTAACTTTTAGTTTAGAGTTGGTTATAAAAGGAAAAGGTTATGTATTTGAGTGAGAAATTATATTTAACGCAAGTGCTAGGTTTAACTTTTATGTAGATTGAGTGTCCGTTATATTTTTTGGTTTTGTTATAATTTCAGGTAGTGTGTTATTTTATAGGGGATATATAAATTTTAATTTAAATTACCGTTTATTTATATTATTAGTATTAATGTTTGTGATAAGGATATTTTTTTTAGTGTTTAGGTTGAATTTAGTAAGAATAATATTAGGTTGAGATGGGTTAGGAATTGTATCTTATATTCTCGTAGTTTTTTATAAGAATGAAAAGTCTAGAAGAGCGGGAATAATTACTGCGTTGAGTAACCGGGTAGGGGATGCGGCTTTAATATTAAGGATCGCTTGTTTTTTGGAACAAAGTAGGTGGAGATATATGAATATAATTTTTTTAGAAGATAAGTTTGTTCTCTGAATAGTAGGATTAGCGGCAATTACAAAAAGAGCTCAAATTCCATTTTCTGCTTGATTGCCAGCGGCTATAGCAGCTCCTACCCCTGTCAGAGCTCTAGTTCATTCTTCAACTTTAGTAACTGCGGGGGTTTATTTACTAATTCGTTTTAGAGAATTAATATCAGAGTCTATAAAATATTTTGTATATTTAGGTATGGTAACTACTCTCATGGCTAGATTAAGGGCTTTGTTTGAGCCTGATTTTAAAAAAGTAGTAGCTTTATCTACATTAAGTCAATTAGGAATTATAATTATAACTCTTTCTTTAGGGTTTGTTAACCTGGCTTTTATACATTTATTAACTCATGCTGTATTTAAGGCTTTATTGTTTATATGTAGCGGAAAAATTATTCACAGGGTTGATGATTATCAAGATATTCGAAAAATAGGGGGAATGATTTTTAATCTACCTTTAACAAGAATAATTATAGGATTATCAAGTTTTGCTCTTTGTGGGGTGCCTTTTTTATCTGGATTTTACTCTAAGGATTTAATTATCGAGACTAGATTGATAGAAGATAGTTGTATTGTAGATTATTTAATATTTATAGCGTTAGTAGGGCTTTCTGCTAGATATTCTTTTCGTTTAATATATTTAAGGGTAGTAAATTCTTCTAGACAAAGTAAAGTTTGCGGAAGAGATGAAGAAGATTGAATTATATTAAGGTCAAAAATGGTTTTATTGTTAATATCTGTGGTAAGGGGGGCTTTTTTAACATGAAGAATTATACCTGTTCCTGGAATAATGAGTTTAAATTTTGAGATAAAATGGTTAGCTTTTTATAGAATAATTTTAGGGGGTTTAATGGGGGTTGTATTGTGTTTCAGCGTAAAAAATAGATTGTTTATAATATTTAATTTGGAGAAAATTGAGTTAATTATAATAATATGAAATTTACCTATATTAAGTGGCATGAGAATAGGAAATGAAATTGGTAAGGTTAGAAGAATGAAATTTGATTTAGGGTGGTTGGAAATTTTCAGAGGACAGGGATTAAATTTTATATTTATGAAAATAAGTATAAGGGTTTCTTTATGGTTTATTAATGGAATTAAAATATTTTTATTAATTTTTGTAATAAGTTTATTGTTGACAGTTTTAGTCAGATGATTTGTAAGGATGTTATGTTTAGCTATAGTAGTTATAAGTTTAGAGAGACCTCAAATTTTAGTTTTTTGTCTTGTAATACAATCTTTTCTGGTAGTTACATTAATAGGATTTTTAAGGAGCATTTGATATTCTTATATTTTATTTTTAGTATTTTTAGGAGGAATATTAGTAATTTTTGTTTATATTAGGAGTCTTGCTGCTGGAGTTAAAATTGATTATAAATTTAGAAGATTCGTTTTTATTGGCATAATATTTATAATTTTTTTATTAAATTGGAGAAGAGAAATTTTTAGGACTTATGGAGTTCATAGTTTAATTTCGATATGATATCTATTTATTGTGGGGTATTTATTGTTAGCTTTATATAATGTATGTTGGATAATAAAAACTAATAAAGGTCCTTTACGGGCACTTAAA--------------------------------------------CCTTTTGTATCAGGAAGTTCATAATTATAATTCCCGAAAAGTTTAGAGCTATTTAGGTTTCATATATAATATTTATATAGAAAAGATATTTTAAC-AATAATTATAACTGGCTAGATTTTGA----------TATAAATAAAAAATAAATCTGCAAGACAACCTTGAAGTTTTCTTAGAATTAA-------TATAAATTTCATTCTCTGATTTAAATCTTTA-AATTATTTACCTTATTTATAATTAATCTATTAGTATATAATTTTTTTTTGTATTAAAT------AAAAATCTTAT-TAAAAAAAAATAAAAAGAACTCGGCAAATTATTTTCGCCTGTTTAACAAAAACAACTTTTAATTTTTTATTTTAAATAGAGCCTGCTCACTGATTAAAGAGCCGCAGTATTCTGACTGTGCTAAGGTAGCATAATAATTAGTTGCTTGATTAGCTACTGGAATGAAAGGCCTGACGAGAGATAACCTCTCTCATTTTATTTAAATTAATATGAAAATAAAAAAGTTTTCATAAAATAGAAAGACGACAAGACCCTAAAACCTTTATCAGAACTTTTTTACTGGGGAGGTAAATAAATTACTTAATTCTACACTACATTTTGGATGACTTTACCTAACTTAAAATCAAAAAGGTACTTTAGGGGTAACAGCGTAATTTTTATCAAGAGCTAATCGACATAAAAGATTACGACCTCGATGTTGAATTGATAAAGATGTAGGTCTGTTCGACCTTTAATCGATCACATGATTTGAGTTCAGACCGGCGTGAGCCAGGTTGGTTTCTATCTTCTATTTAGTATAAGTAGTACGCAAGGACCTTTATGTAGTAA------GTTTAACCCTGGCAAGGCTAAAAGTAGGGTACATGGATTCTTTAGAGCAATAGTTATATTTGGGTGCCAGCATTCGCGGTTAAACATAGGTGAAATATTTAAAGGTCTTTCACCTCTTGAAATACACAAGGATTAGATACCCCTCTATACTAAGGCCGGATTAAGGTAGTAGTTAGAGTCTTGAAACCTAAAGGGTTTAATTTAATCAGAGGAACCTGCCCTGTAACGATAATCCGCGTTAAATCTCTCCTTTAGGTTTGTATACCATCGTCTAAACCCCCTAGAAACGTAAAAGTAGAAATAGTAAGTCAGATCTAGGCGCAGCTTGAAGGTTGAGGTGGGTTACAATTTAACTTCCATCATCGAAATTGGATTTGAAAGTAATAGTACAAATTTAAATATGTACATATCGCCCGTCACTCTCGAGATAAGTCGTAACAAAGTAGATGTATAAGCAGAAGGTTTTTAATCTTAATTTAAGCTAATAAGCTAACGGGTTCATACCTCGTTGATTAGGTTAAAGATGATATGTGAAGCCAAAACAGAGGCGGGCCTCCGTTACAGGCTTGATTGGG---------TTATAAATAAAATTTTAATATCCAAAACTAATGTTTTTATTAAAC-----TTAAGTT---CTTAACCAAATCTTCAAGTCTCAAAATCTTACGTAGATAGTTTG----GTTTAATTTCTATACTACAAAAATAGTGTTTTA-------------------------------AAACTCCTATCCTTCAAAGATAACCAGTC-----TCGTCTGAAGATTTACAATCTTACTTTACAAAGCTTTTAATTTTGTAGTTTAAAAACATGTGGTTTGCATTCACAGGGGTTTTTGCAATAGTTTACTGCTTACTTGGATTTGCACTAAGAATTTATAAAAAAAGCTAGTTAAAATAATATTAGGTTGTCAACCTTAAGAT-----------------------------------------------------------------------------CCTAATATTTTATTAAATTATTTAGTT--------------------
>Cymothoa_pulchrum
ATGATAACAAACCTATTCTCCATCTTCGACCCGTCTGCCTCAATCGATTGAAACTGAATTTCCGCAACTCTAGGCATTCTTATAATACCCTTACTATTCTGAACTAGAATATCCCGGCCCCTGTCAGCAAAAATAAAAATTATCCTATTTATATCCAATGAAATATCCAACACACTCACAGCCAAAAACAAGCTATCTATTATTTTCATATTAAGACTTTTCTCAATAGTTATCACCAACAACCTATTCGGGTTACTCCCGTTCGTATTCACCGCCTCATCCCACCTAGCATTTACTCTACCACTAGCACTCACCATATGATTAGGCTACTTCCTGGCTAGTGCATCTATAAACCTAACAAACCTGCTATCCCATATAGTCCCTCAGGACACACCCCCTTTCCTAATACCATTCATAGTCCTAATCGAAACACTAAGAAACCTAATTCGACCTTTTACTTTGGCTGTACGTCTATCCGCCAATATAGTAGCAGGCCATCTTCTTCTAGCCTTGATAAGAAGAAGACCCTCCATCATAACACCATTCATCTCCATCACCATCATCTCACTACAAATCCTATTAATAATTCTTGAATCCGCCGTAGCAGCCATTCAAGCTTATGTAATCACAACCCTCTCATCACTCTACATTCAAGAATCCATACCCCAAATAAGACCTATAGCATGAGTATTACTTCAACTATTCTTCATCTCAATTATCCTACTAACTTCCACCTTAGTCCATCTTTGAAAATGA---ATGCGATTCCTTTTCTCTACAAATCATAAAGATATCGGCACATTATATTTCATCTTCGGAGCTTGGGCTGGAGTAGTAGGAGTAGCACTGAGCTTACTAATCCGAACGGAACTCGGCCAGCCCGGAAGACTTATCCTTAGAGATCAAATCTACAATGCAATTGTTACAGCTCACGCCTTTATTATAATCTTCTTCATAGTTATACCCATCATAATCGGAGGATTTGGGAACTGATTAGTTCCCCTTATGATCGGAGCACCTGACATAGCCTTCCCACGTATAAATAACATAAGATTCTGACTCCTACCTCCCGCTCTAACCCTACTAATTGCAGGGGCAATAATCGAGGAAGGAGTAGGAACAGGGTGAACAGTATACCCTCCACTATCCAGAAAAATTGCCCATAGAGGAGCCTCTGTTGACTTCTCAATCTTTTCACTCCACCTAGCAGGAATCTCATCCATCTTAGGAGCAATTAACTTTATTACAACAATTATAAACATACGCCCCTCTTCTATAACCATAACCCGTATACCACTATTCGTTTGATCTGTATTCATTACAGCCATTCTCCTACTTCTATCTCTACCAGTATTAGCAGGCGCAATCACCATACTACTAACTGACCGCAACCTAAACACATCCTTCTTTGACCCAAGAGGAGGAGGCGACCCTATCCTATTCCAACACCTATTCTGATTTTTCGGGCACCCCGAAGTTTACATTCTTATCCTCCCTGCCTTTGGAATCGTATCCCATATTGTAAATCACGAAGCCGGAAAAAAAGAAACCTTCGGCAATTTAGGAATGATCTACGCCATACTAACAATTGGAATCTTAGGATTCGTAGTATGAGCCCATCACATATTTACAGTAGGTATAGATGTAGATACTCGAGCTTATTTCACATCAGCAACAATAATCATTGCTATCCCTACCGGAATTAAAATCTTCAGATGGCTAAGTACATTATACAGAGCACCTATTTCCTCTAGCCCAGCTTTACTATGAATTCTCGGATTCCTCTTCCTATTTACCACAGGAGGATTAACAGGAATTATCCTTGCCAATTCGAGAATTGACATCATCCTACATGACACGTACTATGTAGTAGCTCATTTCCACTACGTATTAGCTATAGGTGCGGTATTCGGAGTTTTCGGGGGGCTAGTACATTGATTCCCACTAATATCCGGAGTCACAATAAAAACCTCATGACTTTACATCCAATTTTTCTTCATATTCATCGGAGTAAACCTGATCTTCTTTCCTCAACACTTCCTCGGCCTTGCAGGTATACCCCGCCGATATTCTGACTACCCTGATATACTATCCAGATGAAATATTCTATCTTCCCTAGGAAGATTAATAGCCGCTTCAAGAATAATTATATTCATCTTTATTATCTGAGAAGCTCTATCATCAAAACGACCAACACTATTCCCAAATCATATGAACTCATCCCTAGAATGAACTCACCACTCACCCCCTCTCGACCATAGATATCCTGAAATCCCTATAATATCCATAATATGGTGAAAAGAAATAAACATCCAAAACAACATATCACCCTTAATAGAACAACTGATCCTATTCCACGACCACACAATAATCGTCATCACCTCAATTATTACCCTCGTATTCTATATCATATCATCCCTTATTATAAATAAACTAACCAACCGTCCCCTAATCGAAAACCAAGCACTAGAATTCATCTGAACTTCAATTCCTGCCCTCATCCTACTCTTTATTGCCTTACCCTCCCTACGACTCCTATATCTCCTAGATGAAACTCTCAACCCTGCAATCACAATTAAAAGAATTGGCCACCAATGATACTGATCCTATGAATACTCCGATTTTAACGACAAAGAATTCGACTCCTATATAGTACCAACTGATGAACTTATATTCCGCCTCCTGGAGACTGACAATCATACAACTATCCCTATACTTACCCAAATTCGCCTGCTAACATCTTCGTCCGATGTAATTCACTCATGAACCATTCCCTCCCTAGGAGTTAAAGCCGATGCTATCCCAGGTCGCCTAAACCAATTAAATTTTATGACCTTACAACCAGGCTTATTCTACGGCCAATGCTCAGAAATCTGCGGAGCTAACCACTCATTCATACCTATCACTATCGAATCCGTAAGCATAAAAACATTCCTATCTTGACTAATT---ATGTCAAATCACCCCTTCCACCTTGTTAACATGAGACCTTGACCTTTGGTCAGAATCTACAGAGCCCTAGGATTAACCACAAGTCTTGTTTACTGATTCCATCACTCAAATCCCTACCTCCTAATATTAACTATCCCATGCGTAATCCTATCAATAATCCAATGATGACGAGACATTATCCGAGAAAGTACATTCCAAGGCCTTCACACCAAAAAAGTCCAAAAAGGACTAAAATGGGGCATGATTCTATTCATCACTTCAGAAGTAATATTCTTCTTTTCCTTCTTCTGAGCCTTCTTCCATTCCAGTCTAACTCCTACTCACGAAATCGGACTAATATGACCTCCTGCAGGAATTCACCCTCTCGACTTTGCAGAAGTGCCCCTCCTAAACACTATTATTCTATTAACCTCAGGCCTGACAGTAACCTGATCACACCATAGTATTACAGAAAAAAACCACTCCCAAGGTCTAATTGCTCTTATAATAACCATCTTACTAGGAATGTACTTCACCTTCCTTCAAGCCTTAGAATATTATGAAGCACCTTTTACCCTAGCAGACTCCATTTTCGGATCAACCTTCTTCGTAGCAACAGGATTTCACGGACTCCACGTTATTATCGGATCCCTTTTTCTCATAGTCTGCGCATCGCGATTTCACTCAGGCCACTTCTCCAGAACTCACCACCTAGGATTTGAGGCTGCAGCCTGATACTGACACTTCGTAGATATCGTGTGATTATTCCTTTACTCATCAATCTATTGATGAGGATTGTTATTTCGTAGAAAGGATGTTTTGTTGGGGGCAGTTGAGGGTGTTGTTGTTAAATTACCGGGTCCGGTAAATTTGAGTAGAATATGGAATTTTGGGTCTCTTTTAGGTGTTTGTTTAGTAGTTCAGATTGTTACTGGTATTTTTTTGGCTGTTCATTATCTGAACTATGTTGAGGTGTCTTTTCAAAGTGTGGTTCATATTACTCGTGATGTTAATTATGGCTGGTTACTACGTACTATTCATGCTAATGGTGCGTCTTTTTTTTTCATTTTTACTTATTTGCATATGGGTCGGGGTTTATATTATAGGTCTTATCGTATGTTTCGGGTGTGAATGGTGGGGGTAAGGTTGTTGTTATTAATTATAATGGTGGCATTTTTGGGTTATGTTCTTCCCTGGGGTCAGATGTCTTTTTGAGGGGCTACTGTTATTACTAATTTATTATCTGTTGTTCCCTATGTGGGAGGGGATATAGTAAGGTGGTTGTGAGGAGGGTTTGCTGTGAGAGGGGTTACTTTGAGGCGATTCTTTGTTTTTCATTTTTTGGTTCCCTTTATTATTTTGGGGATAGTTGTTGTTCATATTATCTATCTACACGAGGGGGGGTCTAACAACCCTTTAGGGTTGCGAAGGGATTTGAGGAAGATTCCTTTTCATCCCTATTATGGAGTAAAGGATGTTGTGGGGTTTGTGGTTGGTTTGTTGTTATTTTCTTTGGTTGTGTTAGTAGATCCTTATATCTTGGGTGATCCTGAGAATTTTAATTTTGCGAATGTGCTGAGGACTCCTGCACATATTCAACCAGAGTGGTATTATTTATTTGCTTATGCTATTTTACGTTCTATTCCTAGGAAGCTAGGAGGGGTAGTAGCTTTGTTGATAAGTATTGTGGTATTTTATATGGTACCTTTCATTTTTGTTGGACGGAGGATAGGGTTGTGCAAAGTATCTCGAGTAATATTTTGGTTTTTTTTGCTTACTTGATTAGGGGCATGCCCTGTAGAAGCTCCGTATGTAGTAGTGGGGCAGGTTATGTCTTTTTTGTATTTTTCTTATTTTTTTGTG------TATTGGATGGTATTCATGAAGATTATGGTATTATTGGTTAGGGTTTTACTGGGTGTGGCTTTTGTTACGTATTGTGAGCGTAAGTTTTTGGGTTATGTCCAATTGCGGAAGGGCCCTAATAAGGTTGGCTATAAGGGGATTTTTCAGCCTTTTAGAGATGCAATTAAACTTTTTACTAATGAAGTTGTGTTGTTAAACAAGAGAAATTATTGGTTATTTTTATTGAGGCCTTTGATAATGTTAAGGTTAATGTTGATAATTTGATTCAGGCTTCCTAGGAGATTAGGATTGGGGGAGATGAGGCTCGGTATAGTGTTTGTATTTTGTTGTCTAGGCATGGGGGTTTACCCTGCATTGATGAGGGGGTGGTTTAGAAATTCTAAGTATTCTATGTTAGGAAGATTGCGTGTTGTGGCTCAGACTATTTCTTATGAGATTAGTATAGTTCTTATTATATTTAGGTTTGTTATTGTAGTAGGAAGTTATGTAATGGATGATTATAGATGTTGGGGGATTTTTGTAGCCCCCCTCTTAGGGGCAATCTGGTTAATTAGTTTGATGGCTGAACTTAATCGTACGCCTTTTGATTTGACTGAGGGGGAATCAGAATTGGTATCAGGTTTTCATACAGAATATGGGAGAGGCTTGTTTGTGATATTTTTTTTAGCGGAATATGGGATGATTTTATTTCTGGGGAGGTTATTTAGTTTGGTTATGTTAGGGGGAGGAGTGGGAATGGGGGTTTTATCGAAGGCTGTTTTGGTAGTTATAGTTCTTATTTGGGTTCGGAGGGTTTTACCTCGGATGCGGTATGATAAGTTGATAATACTTACTTGGAAAGTATTTCTTCCCTGTTCTTTATTTTATTTTATATTTTTTATCGGGTTGCACAGTTTGATTACTTCATCCTTATCTCTATCGACTACAGCCTTAGGAACTATTATCACCACTACCGCTGAAAACCCCTTCGGAATATGACTAGGATTAGAACTTAATATAATCTCATTTATATGCTACGTTATATTTGAAGTTATACTTAAATACTTCCTTATCCAAGCACCAGCTTCCTCAATTTTCATCTTTACTATATTAATA------TCCCCACAACACATCCCAGTAATCCTCGCCATATCTCTCAAATCAGGAATAGCCCCCCTTCACTCGTGGCTACCTCAAATCTCAGAAAGATTAGAATGAAACCAACTCATAATCCTTCTATCTCTACAAAAAGTGGCCCCGTTATCAATTATCTCATCAAACCTTAAACCAATAATAATTATCAGAATTCTTGTTGCCGCCTCGGCGGCAACAGGCGCCTTAGGAGGGATTAATGAAACATCCATCCGGAAAATCCTAGCATACTCATCCATCGCCCATATATCATGAATTCTCCTATCGATACTAACCTCATCCATAATCTGAATTCCCTACTTTATTATATATATAATCATCCTAACAACACTAATCCCCCCTCTTATCTATCACATTCCCTACATCTTCCTAATCCCCTTCATTTTAACTCCCCTACTTTCTCTAATAGGCCTACCTCCCCTACTCGGATTCCTACCCAAACTTATAGTAATCTCAATATCCCTTATTATACTTTCACTCGTAATCCTCTCCTCCTTAATCACCCTATACTACTACCTACGAATCTTCTCATCTATCTCATTTATCAAATCGCCCTCGCAGTCCCCTGCCTCAATTTTTATTAATGGAATTATAATCATACCATTAATTATCCTACTTATTCATACCCTAGCTATATCAACAATCATCATTGCCATACTTATAATCCTCCTATCTTTAGCCCTAAGAAAAAAAAATTCACAGCATGCAGACAAAAACTCTCAATTTGAATGCGGATTTAATCCCCTATCCAGACTACGAATCTCCTTCTCCATCCAATTCTTCCTCATCACAGTAATCTTCTTAATCTTCGATGTAGAAGTAGCTCTACTACTACCCTCTATCCTCGTAAAACCTGTATCATGAATCATCCTAATATCCCTCTTTACCTTGATTCTGATTATTGGCATCTTCTACGAATGAAATGACGGGGCCTTAGAATGGAAA------------------TGGGTAATTGTTTTTATGGGGGGTTTGATTGGTTTTGTTTTGAATTGAGGTCACTTGATTATAACTTTAATGTTTTTAGAAGTTATAGTTTTATCTGTATATTATTTATATTGGAGGGGTTTA---GGGTTTTTGTTTGTAGGTTTTTATATTTCTTTGGCTGTTTGTGAGGGTTGTTTGGGGTTGAGGGTTTTTGTTAATATGATTTGTTCGGAGGGTAGGGATAAGATAGGAATGGTAAGATTTTTAGTAATAAGTAGGTTGGTATTATTGGGTGCA---------ATGGATAAGGTCTTGGGTCTTGGCTTGATCACAGTTTATTTGGTGATAGTTTTCAAGCATGATATGGAGTGGTTTGGGGGTGTATTTATAGTAGATAATATGTCCATATTAATAGTTTTGTTGAGTGTTTGGGTAAGGTTATTTATGGTTTTAAGGATAACTTATAGAATTAGG---GATTATTTTAATAGGCTGTTGAATATTGTTATTTTGCTTTTGATGGTATTTTTAGTGGTGGCTTTTAGGGTAGTTAGTTTGATCAATTTCTATATTTTTTTTGAGGCTAGGCTTATCCCAACCTTAGTATTAATTTTGGGTTGAGGGTATCAGCCTGAGCGTAGGGCTGGTATGTATATAATGTTGTATACTGTTACGGGGTCTTTACCTTTATTGTGTGTTTTGCTGGGTTTAGATAAGGGAGGTGTTAGTTGT---ATGTTTATAGTTGATAGTTTGAGACTAGAGGGTGTGTTGGGGAGGTTTTTATTTGTTATGTGTTTTGTAGCTTTTTTGGTTAAATTGCCTATTTATATGTTTCATTTATGACTTCCTAAGGCTCATGTGGAAGCTCCGGTTGGGGGTTCGATAATTTTAGCGGGTCTTCTTTTAAAATTAGGGGGCTATGGAATGGTTCGTTTGGTAAAGGTTGTAGGTGTAAGCATGGGAAGGGTAGGTTTATTGTTGATAAGGTGGGCGTTATATGGGAGTATGGTTACTGGTTTTTTGTGTTTACGTCAGTTTGATGTTAAGTGTTTAATTGCTCTTTCTTCTGTAGTTCATATAGGTATTGTAGTGGGAGGCGTAATGATTCAGAGGAGGTGGGGTTGTAATAGTGTTATTTTGGTTATAATTGGTCATGGTTTATGTTCCTCTGGGTTATTTTGTGCTGCTAATATGATTTACAAGTGAACAGGTTCTCGTAGGATAAGGGTAGTTAAGGGTGTTCAAGTTTTTATGCCTAGGTTAAGTCTTATATGGTTTTTGTTGTGTTCTTCTAATATATCTGCACCTCCTTCATTGTCTTTGTTAGGAGAGGTGGTGGGTAGAATTGGTTTAGTTGGTTGAAGGTGATTGTTTGCTGTGATTGTAATGGTAACGGTGTTCTTGACTGGGGCTTATTCTTTATATATGTATTTAGGGATTACGCATGGGAAGGGGGGTTGT---GGGGTGGGTGTTAGTGATAAGATTTTGGTTGCGGCTCATTGGTTGCCTTTAAATTTATTGTTTATGGTTGATATATATTGTGTAATAAGTACAATTACAACCCTCGGATCACTAACAATATTTCTACTAACAATCAACCTAATCTCCTCAAATAATTCATCTATTCTTATCTTACAATTTTTCAAATCCTCCTCCTCAGATTTCACTATTGTAGTAGATCCTATATCTACTATCTTCTCCTCACTAGTACTTATTTCCTCCGCAGTTATCCATTACAGAGCATATATACAAAACGATAACCTAAACAAACGATTCACCCTCCTAGTCTTCACATTTATCTCCAGAATAATACTCCTTATCTTTGCCCTCAATCTCATTGCTATTATTTTAGGATGAGATGGACTCGGCCTCACATCATTCATCTTAGTAGCTTATTATCAAAACAAAAAAACTAACGCAGCCAGAATACTCACAGCTCTGTCAAATCGAATCGGAGATTCAGCTATCATCATTGCAATTGCCCTCCTAGTAAAATTAAATATATGAAACATCACCCAAATACCAAATTATACACTCAATATTACATCCTCCCTCATTATCCTTGCTGCCATAACTAAGAGTGCTCAAATTCCATTCTCCGCTTGACTCCCAGCAGCCATGGCTGCTCCAACTCCAGTCAGAGCTTTAGTTCACTCATCTACTCTTGTCACCGCAGGGATCTACCTCCTAATCCGATTCCACCCTATACTAGAAAAAATACTCCCAATATTAGCAATCGTAGGCTTAATAACATCTATTATAGCTAGCATCTCAGGATGCCTAGAAACAAACCTAAAAAAAACAGTAGCCCTATCCACCTTAAGGCAATTAGGAATTATAACATTCTCCCTCTCCTCTAACATAGTTGAACTAGCCTTCTTTCACCTTCTTATACATGCTATTTTCAAAGCCCTTCTATTCATCGCCTGCGGTAAAATAATCCACGATGCTGCTCTAGCCCAAGACATTCGACTCATGGGAAACATAATATCAAAAACCCCATTCACATGAATAGCTCTTAATATCTCTAACTTCGCACTATGTGGAATACCCTTCTTAGCAGGATTTTACTCTAAAGACCCCATTTTTGAGATATTCTTTATAAACTTCGACCAACCTATAAACTCTGCCCTATTATCTTTAGCAATTGCCTCTTCAACAATTTACTCAACACGAATAATATTTGCTAGGATAATCAATCTACCCATAACACCCCCTCTTTCCAATACTTCTGAGACAGATTTAACAGCTATAACAGCAATAAAAATATTAATTATTCCCGCTATTATTGGAGGGTCTTCCCTATCATGAGTAATATTCCCAACCCCACTTATAATCACTATCCCCTTACTCACCAAGCTAACCCCCCTTATAATAATTTTAGGGTGCTTCACACTCGGAATCACACTATCACTATGAAAAATAAAA------------CCTCCAATTTCTCACTGAATCGAGCCCGTTATACAAATATGATTCCTACCTACAATCTCCCCTTCACCCTCCTCATTC---ACCCTATCAAAATCCAATAAAAATCTAGACATAGGTTGATTTGAAATAATATCAGCCCAAGGATTATTCTCAACCTTCATAACATACTCATCCAACATTACAAAAATCCAAACAACAAAACCTTCATTATTCTTAACCACCTCAGCTTTATTCATAATTTTCATAATAACAATAACCCCTCTGTGACTATCTTTTATTCTATCTTTACTTATCACAATATCCTCATCACCTCATACTCTATCCATCTTATTAATCATAATATCAATCTCAATATCCCTGATAATAACAACCTATTCAATATCATGGCTTCCCTATATTCTAATTTTAGTATTCACAGGCGGTTTCATAATTCTTATTCTCTACACCATTACAATAACAACCACCAATATCATATCATCTCTTCACTCCCCCCCCATCTTATTCACCTTATTATTACTTTCTTTAACCTTCCTCACCATAAGAGATCTA------CCCTCCACCAACATACCCCTAACCAACCCACTTTTCACCTTAGTAATCTCATATTTACTATTAATCCTACTTTTCCTTTTATCTCTATTAAAAAAAGAAAAAACCTCCTTACGTTTATTCAAAAGAGTTGAGGTATGGATCCGTAGGGGTTGTGGAGA-----AATACTTTTGGTATCAAGGAGATTCAAAATTTTGTTCCCGAATTCAATAGAGCTATGTTTGTTGAATCTATAAGTTTTAGATAGTGAGGATATCTTAGTCAAGATATTTATCTGGTTATCTATAAATCTATTTTTGCAAGTATTGTAGTTTTTACTAAGGGTTTAAGTTCTTAGGTTTTATGTTTAGGTTTGTTA-------TTATTTTTATTGTTTATTTATTTAAATTTTTATCTTCAGATGATAATGGATTTATTAGTATTAGGATTTAAG--GTATTTATATTGGAATATATGTTTATAGTTTGGAGTAGTAAATGAACTAGGCAAT-GATATTTGACTGTTTAACAAAAACATTTCTTTTTATGAATTAAAAGGTAGTCCCTGCTCAATGTGTAAATGGCCGCGATGTTAAAATTGTGCGAAGGTAGCATAATAATTTTCTTTTTAAATGGAAGGTAGAATGAAAGGGTTAACTAGATATCTGCTGTGTTTGTTTAGAGAATTTTATTGGGAGGTTAAAAATCCTTCTAGATTTAAAGGGACGACAAGACCCTGGGAGCTTGTAAATATTTATTTAGCTGGGGCGGTTAATAATAGACATTGTTGTGTAAAACATATTGTATGGTTTTAGTGATCATAAGAAGTTTAAGCTACCCCAGGGATAACAGCACAATTATTTCTGAGAG--TATCTAAGAGGTAGTTTGTGACCTCGATGTTGAATTAAGGGGAGGGAGAGTTTGTTCAACTCTTAAAAACTTACATGATTTGAGTTCAAACCGGTGCAAGCCAGGTTGGATTCTATCTTTTAAATTTATTGGATTGTACGAAAGGACTTTCAATTCACTAGTATGAGTTTAATTCTGACTTAATTAAACAAAAATGACAGAAAAACTCCTAAATAATGATTAGTATTAAGTGCCAGCAATCGCGGTTAAAC---GGTAAAATACTATGAAATAACAATAATTCAAAAATAAAAAAGGATTAGATACCCTTGTATTCCGAAAATAAAGCAAGGTAGTAAAACAACTCTTAAAACCTTAAGAATATTGTAACTTCCGAGAAACTTGTTACATAACGTCAACACACGATCTACCTTACCTCTATGCTTGTGTACAACCGGTCAATTGGCCAACCCTAGAACTCACAACCCTCCAACCCCAGGTCAATGTGCAGCTTTTAGGAGATAATGAGTTACATTATTAAAAAATTAATTGAAGATGAATCGGATAGTAAAGAAAATCAACACTATGTGCACAAATCGCCCGTCATTCTCGAGACAAGTCGTAACAAAGTAGGCCTACAAGCACGGGTCTTTTAAACCTAAGATAAGCTAAAAAGCTAATGGACTCATACTCCATCAATGGTCTCTTCCTCTTATGACAAAACCAAAATAGAGGTAGATCTTTGTTAAAGATCTCAATGGAAGGGAAATAGTTTATGTAAAATACTAGCTTTGGGGGTTAGAGAATTTAATTTTA--TCTTAAGGTG-GTTGCATATAAAATTTTGATTTTTAAGGGGATGAATTTTTAGTTTATAAAATATTATTTTTGTAAAATAATGATTCGA-----TTTAAAGACAATTGGCTTACAACCTTTAGAAAAACTACTATTTTTCAAAAATAGGTGGCTGATA-ATAGGCGTTAGATTGTAAATCTTAAAGGTTGCACCCCTG-ATCTATAGTTTAAAAATATATAATTTGCAATTATAAGGTTAGTTATTATTCTTGATTGCAAATCAGGGGTCTA-CTTAGGTAAACTA---TGGAGCAGTT--AGAAATATAAAATTGTCAATTTTAAGTACTAGAACATAATACTGAAGATATTAAAGAGCCTTTAAAGTATGTCATACATTTGACTTCCAATCAAAAGATACCAATTGTAATAAGTATGAGTTATATTAAGTTGTGGTCTTAAAGGGGAGGTT
>Eophreatoicus_sp_NC_013976
ATGATATTAAATTTATTCACTATTTTTGACCCTGCTACTGGATTTAGATTTAATTGGATTTCTGTTTTAGTAGGAATTTTATTTTTACCTTTAGTTTACTGGATTGTACCCTATCGAAGTTTATTAGTATTTAATAGGGTTACTAATAAGTTGAAGGCTGAGATAGAATTATTGTTAGGGGTAAAAAGGTTGTTTTTAATTATTTCACTTATTTCCTTTTTTTTTTTTATTGTGATAAGGAATGTAATGGGATTGATACCATACATTTTTACTGCTACTAGTCATCTTAGTCTTACATTAAGGTTGGCTTTGCCAATATGATTAGGTTTCATTTTATACGGGTGAGTTTATAATACTAAACATATGCTTGTACACATAGTTCCTCAGGGAACTCCTTTTGTTTTAATACCTTTTATGGTTATTATTGAGAGTATTAGAAATATTATTCGTCCTATTACTTTGTCTGTACGATTGGCGGCTAATATGATTGCTGGCCATTTACTGTTGGCTTTAATAGGAGGGTCTGCTAGGGTATACTTAATAAAAGTTAGAGGGTTGATTGTAGTTGGTCAGTTAGTTTTATTGGTATTGGAGAGTGCAGTAGCTGTTATTCAATCATATGTGTTTGTTGTACTGATAACTTTATATTTAAGTGAACTTTTGCCACAAATAGCTCCTATATCTTGAACTATATTAATGTTTTATTTTTTGTCTTCTTATCTTATTTATTTTATTATTGGTTTCAAATGAGGTTGAACGCAACGATGATTTTATTCAACAAACCATAAAGATATTGGCACCTTATACTTTGTATTAGGAGCTTGAGCAGGAATAGTAGGAATAGGCTTAAGTATAATTATTCGTACAGAATTAGGACAACCAGGGAGATTTATCGGGAACGACCAAATTTATAACGTTATCGTGACAGCACATGCATTTGTAATAATTTTCTTTATAGTAATACCAATATTAATTGGAGGATTTGGAAACTGATTAGTTCCTTTAATACTAGGAGCCCCAGATATAGCTTTCCCCCGTATAAATAATATAAGATTCTGGCTTCTACCTCCATCATTATTATTATTATTAAGAAGAGGAATGGTAGAAAGCGGAGTTGGTACTGGATGAACAGTCTATCCCCCTTTAGCAGCAGCAGTTGCACACAGTGGAGCTTCCGTAGATTTAGCAATCTTTTCTCTTCACTTAGCAGGAGTATCCTCTATTTTAGGTGCTGTAAATTTTATCACTACAGTAATTAATATACGAACAACT------AGATTTGATCGAGTAACATTATTCACATGGTCAGTACTAATTACAGCAGTATTATTACTTCTATCTCTACCAGTTTTAGCAGGAGCAATTACAATACTATTAACAGACCGAAATTTAAATACATCTTTTTTTGATCCCAGAGGAGGAGGAGATCCAATCCTTTATCAACACTTATTTTGATTCTTCGGACATCCAGAAGTATATATTTTAATTTTACCAGGATTTGGATTAATCTCTCATATCGTAAGACAAGAATCAGGAAAAATAGAAACTTTTGGAACACTTGGCATAATCTACGCAATAATCGGTATTGGAATTTTAGGATTCCTTGTATGAGCTCATCATATATTCACAGTAGGGTTAGACGTAGATACACGAGCATATTTTACATCAGCAACTATAATCATTGCTATTCCTACTGGTATTAAAATTTTTAGTTGACTTAGAACATTACAAGGAACCTCCAACGTATCCTCACCATCAATACTATGAAGACTTGGATTTGTATTTTTATTTACTGTAGGAGGATTGACAGGAGTAGTGTTATCCAACTCCTCAATTGATATTATTTTACATGATACTTACTATGTAGTAGCCCATTTTCATTACGTATTATCTATAGGAGCTGTATTTGCCATTTTTGCTGGTGCAGTTCACTGAGCCCCATTAATAACAGGTTTCACTATAAATAAACTGTGACTACAAATCCAATTTTTAACTATATTTATTGGTGTTAACCTAACATTCTTTCCTCAACATTTTTTAGGATTAAATGGAATACCACGACGATACTCAGATTATCCAGATGGCTTTACATACTGAAATATAATTTCATCAATTGGATCCCCAATCTCTATAGTATCCAGATTTATCTGATTAATAATTATCTGAGAAATGCTAACATCTCAGCGCCCTGCCCTATTTCCTACAAGACTAAGATCTTCCCTAGAATGATTACACCTAACTCCCCCAGCCAGACATAGGTACCCAGAAATCCCATTACTAACTTTGCCATTTTGAAATAGGCTAGGCTTACAAAATAGTGTTTCTCCTTTAATAGAACAGTTAATTTATTTCCATGACCATACTATAATTGTCTTAATTTCTATTGTTAGGTTGGTTGGTTATATAATGTTTAGTGTTTTATTCAGTTCTTTATACAGACGTATTTTGGAACATAGGCAGTGAATTGAAATTATTTGAACTATTCTTCCTGCTTTTATTTTGGTTTTTGTTGCTTTTCCTTCCCTTCGTTTATTGTATCTATTAGATGAGGTAGACAATCCTAGTATGACTTTAAAGGTTACAGGACATCAATGGTACTGGAGGTATGAATATTCAGACTTTTTAAATAAGGAGATTGATTCTTATATAGTTCCAAAGGAGGAAATATCCTTTCGATTATTAGATGTTGATAATCGAACTGTTTTGCCAATATTAACTCAGATTCGGTTATTAGTGACTGCGGCAGATGTAATTCACTCATGAACTGTGCCTGTTTTAGGAGTTAAGGTAGATGCTGTTCCAGGTCGATTAAATCAGACTAGATTTATAATTACTCGTCCAGGTTTATTTTATGGTCAGTGTTCTGAGATTTGTGGTGCTAATCATAGTTTTATACCTATTAGTATTGAAAGGGTAGACATAGGTTCTTTTTTATCTTGGGTATCT---ATTAAATTTCATTCCTACCATCTTGTGGATATAAGGCCATGGCCTTTAACTGGATCTTTAAGTGCTTTATTACTTACTGGAGGTTTAGTTAATTGGTTTCATTTTTATTCTATGGATGTATTGTGTTTAGGTATTATTGGTACTTTACTTACTATAGTTCAGTGATGACGTGATGTAGTCCGAGAAAGTACATTTCAAGGTCTTCATACTACAAAAGTGGTTTCAGGGTTAAAATGAGGTATAATTTTGTTTATTGTTTCTGAAGTCATATTTTTTTTTTCATTTTTTTGGGCTTTTTTTCATAGGAGCTTATCTCCTTGCGTAGAGTTAGGAATAATATGACCTCCAACTGGAGTTGATCCTTTTGATCCAATGCTTGTACCTATATTAAATACTAGGGTGTTATTAACTTCTGGTTGTACTGTAGTGTGGGCTCATTATAGTCTTATTGAAGATGATCGTAGGGATTTAATTCAGAGATTAGGAATTACTATTTTTTTGGGGTTTTATTTTACTGTTTTACAAGCATTTGAATACTACGAGGCTTCTTTTACTATTGCCGATTCTGTTTATGGTTGTACTTTTTTTGTGGCTACTGGGTTTCATGGTTTACATGTAATTATTGGTACTTTGTTTTTAAGGGTTTGTATATTACGAGTGTTAAAGGGGCATTTTAGTATAGAACACCATTTTGGGTTTGAGGCTGCTGCTTGGTATTGACATTTTGTAGACGTTGTATGGTTGTTTTTATATATTTCTATTTATTGGTGAGGA---------CGAAAAAATAATCCTCTAGTTAAAATTATTAACAATTCCTTAATCGATATACCATCACCAAGAAATATCTCATACTGGTGAAACTTTGGGTCCCTACTAGGTTTATGTTTAATAATTCAACTACTATCCGGTCTACTACTAGCATCTCATTATATTAACCATACAGAAATAGCTTTCCAAAGGGTAGTACACATTTGCCAAGATGTAAATTACGGATGACTTATACGAACAATTCATGCCAATATAGCATCTTTCTTCTTCATCTTCATTTACATTCATACAGGACGAGGAATTTATTATGGATCTTACAACTATCATCACACATGATCTATTGGAGTAAGAATCCTATTACTACTAATAGCAACAGCATTTTTAGGATATGTTTTACCCTGAGGACAAATATCTTTCTGAGGAGCGACAGTTATTACAAGACTCTTATCATCTATTCCATATGTAGGGACAGACTTAGTACAATGACTTTGAGGAGGATTCGCAGTTGACAGAAGAACCCTAACACGATTCTTCACCTTTCACTTCGTAACCCCATTTATCTTAACAGCTATAGTGATTATCCATATTATATTCCTCCACCAAACAGGATCTAATAACCCTCTTAGAACCAGTAACAATCTGAACAAAATCCCATTCCATAACTACTTCACTTTCAAAGATATTATAGGTTTCCTTTTATGTATATTAGTATTATTATATATTTTAATACTTCACCCTTACTACTTAGGAGACCCAGAAAACTTTATTCCAGCTAATCCATTAGTAACTCCTCCACATATCCAACCAGAATGATACTACCTATTTGCTTATGCCATCCTTCGCTCCATTCCTAATAAATTAGGGGGAGTAATTGCTCTAGCATCTTCAGTATTTATTCTTTATCTACTTCCTTTAACAAATTTTAAACGATCCCTTTCATTTTATCCTTTAAACCAAATACTATTTTGGATATTCCTACTTACATGAATCGGGGCACGCCCAGTAGAGGATCCATATATTACAACAGGACAAATTCTAACATTCTCATACTTCCTATATTTAATTTTAGATATATATTGAGTTTTAATTATCAAACACATTATCCTAACTTTAGCAGTACTAGTGAGAGTAGCTTTTATTACCTTATTAGAACATAAAATCCTGGCTTACACACAAAAACGGAAAGGACCAAACAAAGTTGGTTATAAAGGATTACTACAACCATTCAGAGATGCGATCAAACTTTTTATTAAAGAACCTATTTACCCTGCTAAAAGAAATTTATACATTTTCATTTTAAGCCCTCTACTTATATTTTCAATTATACTAATTATATGATTCTGCTACCCTTCATCATTCTCTATAAGAGAAATCTACCTTAGAATTATTCTTTTTCTTTCCTGCCTGAGAATTAGAGTATACTCGTCCTTAATAGCAGGATGAGCTTCAAATTCAAAATATGCCTTATTGGGAAGACTTCGAGCTTTAGCCCAAACAATTTCATATGAAGTAAGATTAGCTTTAATTTTACTAAGTTTTATTGTAATCACATCAAGCTACTCAATAGAAACTTTCTCACAATGATTTATATTTATGTCTATTCCATTAAGATTAATCTGGTTAATTACTTGTTTAGCAGAAACAAGACGAACTCCTTTTGACTTCTCTGAGGGAGAATCAGAACTTGTTTCTGGGTTTAATACAGAATATAGATCAGGAACATTTGCTCTATTTATTATAGCAGAGTATGGAAATGTTATATTTATAAGATTCTTATTCGCACTAATATTTATAGGAGGAAGCGAA---AGACCTTTATTTTCAAAACTAACCACTATTGCATTCACATTCATCTGAGTTCGAGGCACACTTCCACGTATACGCTATGATAAATTAATGTACCTAGCATGAAAAGTATTTCTACCCGTCTCCTTAAATTACCTTTTATTCTTCACTAGTATAAAGACTATCATACTTAAGTCAACATTTATTACTATAATAGTGTATGGAATTTTCATTTCTTTAGTTAGAAACTCCTGATTTGGAGTATGAGTAGGAATAGAAATAAACCTTATGACCTTCATCCCCCTTATAATTAAAGAAGTTAGACTAAAATATTTTTTTATCCAAGCCATAGCCTCTCTTATTTTCCTCCAAATAAGAATAACAAGGGAAGTATTTTTTGAAAATATTATTTTTATATCATTAATAATAAAAATAGGAATAGCACCTTTTCACTTCTGATTACCTCTAGTGTTAGATGGTCTAGAATGACTACTAGTTTTTTTACTATTAACTATTCAGAAAATAATCCCATTGATAATTATCTTTTTTCTTTTAAAAATAATAAAAATTAGATACTTTATAATCATCATCTCAGCTATAGTAGGGGCCAATGGGGGTGTAAATGAAATGTACCTACGTAAAATAATAGCTTTCTCTTCTATCAGACACATAGCTTGGATAATGACAGCTATACTTAAAAAGACAATAACATGATTTTTTTACTACTTCATTTACATTATTATCACAGCAAGTATTTTAATTTTACTATATTTTCACATCAACCAATTATCTTCAAAATTTAGATTAGTATTCTGCCTCATATCTCTAGGAGGATTCCCCCCTTTACTTGGATTCTTAGCAAAATGAGCAGTAATTACAGACGCAATATACATTTTAACAATTTTAATTATTTCAAGACTAATCACATTGTTTTATTACATGCGAGTCAGACTTATATTATTCACTCTATCATCACTAAGCTCGTCAAAATTAATTATATGCTTAAACGGCTTTACTATAAGAGGGTTATTC---------ATTTATTTTTTAGGATTATTTATAATGTTGATTTCTATTATTTTACTAATGTTAGCTATTTCATTAGGAGGTAAATTAGATTATGATCGGGAAAAGTTGTCTCCTTTTGAATGTGGGTTTGATCCATTAGAGTCAGCTCGAGTTCCTTTCTCTCTTCGGTTTTATTTTATTGTTGTGGTATTTTTAATTTTTGATGTAGAGATTACTTTGTTGTTGCCAATTATTATCGTTGAGTTTATTTCTTGGTTGTGATTAAATATAGGTTTTATTTTTGTATTGTTAGCTGGATTGTATTATGAGTGAGGGGCTGGTCTATTGGAATGGAAACAACTAAGATCAAACCATATTCTAATATTATTCTCATTTGGAGTTATAGGATTTATATTTAGATGAAGACATATCTTAAACACCTTAATTTCACTGGAGTTTATAGTATTATCCATTTTCCTTACAATAGAACTACTAATAACAGGAGAAACCTACCTCATTTTTTTTTTATCTATTGCTGCATGTGAAGGAGCTCTAGGATTAAGAATTATAGTATCCTTTACACGATCTAAAGGAACTGAACTATCCGACATGATAAAATTCATTATAATAACTACGTTGCTTGTATTCAGATGTACATTTTGAGTAAATATAACACTATTAACAGGAACTGTAATAGTAGTAATATCATTCTTGTGATTTCACCAAATAGAAAATTTTAACTGTTTATTTATTTGAGACTTCCTAAGAATACCTTTAATTTCATTAAGAGTATGAATCACACTTTTAATAATTATAGCTAGATTTAAAATTAACCAATTTAACAATTTTAAATCAATATTCCTGATATCAGTATTCTTTCTTATATGGTTCCTAGTACTAACGTTTAGAACACCTAATTATATAATATTCTATATTATATTTGAAGCATCATTAATCCCTACATTTATACTAATCCTAGGATGAGGATACCAACCAGAACGACAAGCAGGTATATATATATTACTCTACACAATCACAGCCTCCTTACCACTTCTATTACTATTAATTCTTACAACTTCAAAAAATAATTCAACAAATATACTAATATTAAGAATACTACCTTTCAAAAGATTCTCATCCATAGTTATAATGCTAACTTTTATAATAGCGTTTTTAGTAAAACTACCATTATACTGAATCCATTTATGACTTCCTAAAGCCCACGTAGAAGCTCCAGTAGCAGGTTCCATAGTTTTAGCGGGAGTATTACTAAAACTAGGGGGGTACGGTATAATACGATTAAGAAGAAAAATTATACATGAATTAACAAAATTAAACTGAACATTAATAACATGATCATTAATTGGAGGCTCCCTAGTTAGTATTGCTTGCCTTCGTCAAACAGACATAAAATCTCTAATCGCATTATCGTCAGTAGCTCATATAGCAATAGTAGCTGGAAGAATCATTACATTAAAAATATGAGGCAATAATGGAGCTATATTTATTATAATAGGCCATGGATTTTGTTCGTCAGCACTATTCTACATTGCCAATTTATCTTATGAACGAACCCATTCGCGAAGACTAACACTAAATAAAGGTATACAAACCCTTGCCCCAACCTTGACATTATGATGATTTATTTTATGTGCAGCTAATATAGCTGTCCCTCCTTCAATCAACCTACTAGGAGAGCTAAATTCAATCATTAGTCTTCTAGCAATTAGCAAGTTAAATACAATCCCAATCAGGCTTTTAGTGTTTTTCGCAGCCAGATATTCTCTCTATTTATATATTTCCACCCAACATGGAAAACCATCCTCTCACCCCTTAAATTCCCTAGAATTTTTAACATTAACACTTCATGTAATCCCCTTATTCATTTTAATTATATCTCCTGTACTATTCCAACCCTTTTTTTTATTAGGATTAACTAGATTGTCTAGTTTAGTGATAGGTTTATTTTTTATTTTTTGTAGAAAAAGATTGGTTATTGAGTTTGATATTTTGAGTATTAATGGAATTAGTTTTACTTTGTATTTTGACTGGATATCATTGATTTTTATAAGGTTTGTTTTTATTTCCTGTTCTGTAGTTTATTATAGAGGTTATATAAGAGGGGATTTTAATATCAATCGTTTTCTGGGGTTAGTTATGTTGTTTGTGGCTAGGATAATGTTTATAATTTTTAGTCTTAACATAGTTAGAATTTTGCTTGGTTGGGATGGGTTAGGTGTAGTTTCTTACGTTTTAGTGGTTTATTACCAGAATGAAAAGTCTAATGCTGCTGGTATGATTACTGCTTTATCTAATCGTATTGGAGATGTTGCTATTATTTTAAGTATTGGTTTGATAATAGACTTAGGTTCTTGAAGATTTATGTCTGGGTTAAATAGGGATAGTTATTTAATTATGTGCTTTTTGTTAGTAGCGGGGATAACTAAAAGGGCTCAAATACCTTTCTCTGCTTGGCTTCCAGCTGCTATGGCAGCCCCTACACCTGTTAGGGCATTGGTTCACTCTTCTACTCTTGTTACTGCTGGGGTTTATTTATTAATTCGGTTTAGTCCAATTTTAATAAGAACTAATTTGTTTTTATTTGTAGTAGGGGGTTTAACTACCTTAATAGCGAGTATTAGGGCTAATTTTGAGACTGATATGAAAAAGGTTGTTGCATTGTCAACTCTTAGTCAATTAGGAATAATAATAATTACTTTGGCTGTAGGGTTTTATCTTCTTTCTTTCTTCCATTTAGTCATACATGCTGTGTTTAAGGCTTTGTTATTTTTATGTAGTGGCAAGCTGATTCATGAAAGTAATGGTAGTCAGGACTTTCGTGATAGGGGGGGTATGATTGTTGGATTGTCTTTTACTGGATTTTGTTTAAATTTATCTAATTTTGCTCTATGTGGGTTTCCTTTTTTGGCTGGATTTTATTCAAAGGACTTGCTTGCTGAGAGTATTTTGATGGAAGATTTAGGTATTATTGCTTTCTTATTGCTTGGTTTCAGTACTGGTTTATCTTCTTGTTACTCTTTTCGTCTAAGTTATTTTAGTATGATAAAGTTTTCTTCTATAGGAGTTATAACTAGAGTCAAAGAGGAGGATGAAATTATGTGGGTATCTAAAATTATATTGAGTATTGGTGCCGTTATGTTTGGGGCTTGGTTTATTTGGTGAATGTTTCCAGTTCCTGTTTTAGTTGTCCTTTGTCCTAGGTTAAAATTAATAACTATTATAACTGTATTAATAGGAGTGGTGGTTGGTGTTTTTATTAGTTTATTTCCTTCTATAGGATAT---ATTTATGAAAAGAAAACATTGGTTTTATTTTGTACTCAAATATGATTTTTATCTTATGTAAGGGGACAGGTTATTAGTAGTATATTTATAGATATTTCTAAAAAATGATTAGATGGGGGATGGAGTGAAATGTTTGGTGGTCAAGGCCTATATAAGAGTCTTAGGTATAGGTCTAATTTAAATTTGAGTATTCAATATAATAGGGTTAAATTATATTTAATTAGGTTTCTTATAATTTTTATTGTATTTATTTTATTAGTAGGAGTATTTGTAAGGCTGGTAATGGTTGGGATTTTTTTAATATGTTCTACTCCGTTTTCTATAATGATTGTTTTGATAGTGGAGACTTTAGTAGTAGGGTGTTTAGTTGGTTTAAGTTCGACTGTGTGGTTTTGTTATATTTTATTGATTGTATTTTTGGGAGGGGTATTGGTGTTATTTGCTTATGCTGTTTCTTTAGTTGCGGGACTTAAAGTAAGTAAATTATTTAAAATGGTTTTTGTTTTTATTACAATGTTAATATTGTTTACTGTAGGGTTTGGGCTATCGTTTAATTATTTGGATAGTGTGGTTGATGTTTCTATAATTCTTTACATGTTTGTTGTTGTTTATTTATTTATTGGTTTGTTATGTGTAAGCAGTATATTAAAGAAAGATGAGGGTCCTTTCCGATTAATG---ACAAATAA---TAAGTACTGTAAAGGAAAAAAGAAAAAACCCTACCTTTTGTATCAGGGAGATTTAAATTAACCTTCCCGAAATAAAAAGAGCTAATAAAATCTCATACATAAAATTATAGTAGATGTGATATACTAGCCAATTTTAATATCTGGTTTTATTGAACTTTATTTTCACAAAATTAGTTTTAGATTTAAAAGGATAAGCTTTTAAATTATTAGAATTATACCTACCTTTAAAATCTAACAATTACAATAAATATGCCAAATAACCCCAAAGTACCAACAATAAACCTATAAGTATAAATAAATATATAGTAACTAGTATAATTAACAAACTACTATACCAAACATTTTAAAGAACTCGGCAAATATTTCCCGCCTGTTTATCAAAAACATCGCTTAAAGAATAATTTCAAGTAGAACCTGCTCCCTGATTAAAGAGCCGCAGTATTCTGACTGTGCGAAGGTAGCAAAATAATTTGTTTCTTAATTAGAAACTGGAATGAATGGTCTAACGAGGAAAAATCTATCTCTTTAACTAAAAATTAACATATAAGTTAAAAGGCTTATATACTTTAGCAAGACGACAAGACCCTATAAAACTTAACCTAAGGATTTAACTGGGGCGGTATTTATATAACTATACAATTACAAACATGTATGAATGAAAAAATAAATCTCAGAAAAAAAAGTTACTTTAGGGATAACAGCACAATACTATTTAAGAGCTTATCGACAATAGTGATTGTGACCTCGATGTTGAATTGGGAAGAAAGAAAGTCTGTTCGACTTTTAAATTCCCACATGATTTGAGTTCAGACCGGCGCAAGCCAGGTTGGTTTCTATCTGCTAAATAAAACTTCTTGTACGAAAGGACCGAAATTGTTAAATAATTTGTTTAACTCTGGCGTAATTGAGTATTAGTTACATGAAATATTATTAGCAGTATGGCGGATTAAGTGCCAGCAGTCGCGGTTAGACAAGGGTAAAATATTTTAATAATTTTGAAGCTGAAAAATAAACCAGGATTAGATACCCTGTTATTCCAGGAC----GAAAGGTAGTATTAATAGTCTTCAAACCTAAAGAGTTTAATTTTATCAGAGGAACCTGTCTAGTAATGATGATCCACGA-ATATCTTGCTTTAAGGTTTGTATACCGTCGTTTGTAATTTTATTATCAGTAATTACGATAATATAATGTCAGATCAAGGTGCAGCGTATAAGTTGGGATGGGTTACATTTCATATTGTATATTAAAGTTTGGATTTGATAGTAATATTTTAATCTTAAGTATGTACAAATCGCCCGTCATTCTCGAGACAAGTCGTAACATAGTAGATGTATAGGTGAAAGTTTTTTAAACTAAAGATAAGCTAATAAGCTAATGGGTTCATACCCCATCAATGAGTGAATCTCTTTCA-GTAAAGCCAAAATAGAGGCGAGTCTTTGTTACAGATTTAATTGGACAGAAAGTAGTTTAATTAAAATATTAATTTTGGATATTAAAGAAAAACCATAATTATCTTTCGGTGTAGAGCATATAAAATTTTGATTTTTAAGGAAATTA-TTTATAGTTTATAAAATTTTATCTTTGTAAGTTAAGGAAGGAACACCTCAATTTTGCATCCAGTTTACACCTGGAAGACAGACTATTAACCTTCAAAGTTATGTGGCTGAT--TAAAGCAATAAACTGTAAATTTATATGGGTATTCCCCCTAAACTATAGTTTAAAAATATTAAATTTGCATTTTAAAGTGACTTTAAAGATTTAGATTGCAAATCTGAAGGTGTTTTTAAGCTAAAGTCTAAAGCTTAGTTATATTAATGTAGGTCTGTCAGTCCTAAGATTAAGAATGTAATAGTGAAGATATTGAGGTGACTCTTTAGTATAATGTATATTTGGTTTCCAACCAAGAGGTCTAAGTTTAAGTAATTTAATAAAATAGTAGAATGTGACACTACAAATGCATGC
>Euphausia_pacifica_NC_016184
ATGATAACAAACTTATTCTCAGTTTTTGACCCTATATCATCTATTCCTTTAAATTGAGCTTCAACTTTTCTAGGATTATTATTTATACCTGCATTATTTTGAATAATACCATCTCGATGATCTCTATTATGATTTAAAGTCTTAGATACTCTCCACAAAGAATTTAAAATTCTTTTAGCCGGTTCCCCAGTAGGAAGAACAATTATCTTTGTAACATTATTTTCATTAATTGTGTTCAATAATAGTTTAGGACTACTTCCTTATATTTTCACTAGGACTAGTCACTTAGTTATAACATTATCTCTTTCAATACCACTATGAGTAGCTTTTATACTTTATGGTTGAATTAATCATACACAGCATATGTTTGCACATTTAGTGCCTCAAGGAACACCTGGGCCTCTTATACCATTTATAGTGTTAATTGAGACAATTAGAAATGTAATTCGACCAGGAACTTTAGCAGTACGACTGGCAGCAAATATAATTGCAGGTCATCTTTTATTAACTTTATTAGGTAGAACAGGCCCTTCCTTATCTTTATCTTTAGTCACACTTTTATTATTTTCACAAATTTTATTACTTATATTAGAAGCTGCTGTTGCAGTAATTCAGTCTTATGTATTTGCAGTTTTAAGAACTCTTTATGCAAGAGAAGTTATCCCACAAATATCACCACTACTATGGTTAAACTTATTTATTATGTTCTCAGTAACATTTTTAGTATTTATATCTGTAAATTACACTTGAAAATGACAGCAGCGTTGGCTATTCTCAACTAATCACAAAGACATCGGCACTCTATACTTTATTTTTGGTGCATGAGCAGGAATAGTAGGTACTTCTCTAAGATTAATTATTCGAGCTGAGTTAGGACAACCAGGTAGATTAATTGGAGACGACCAAATCTATAATGTTGTAGTAACAGCCCATGCTTTTGTTATAATTTTTTTTATGGTAATACCAATCATAATTGGAGGATTTGGAAACTGACTTGTTCCTCTTATATTAGGTGCCCCTGATATAGCTTTCCCCCGAATAAATAATATAAGGTTTTGGCTTTTACCCCCTTCATTAACTCTTTTATTAGGTAGAGGCCTGGTAGAAAGTGGAGTGGGGACAGGTTGAACGGTATACCCTCCTTTATCTGCAGGAATTGCACATGCTGGAGCTTCTGTAGATATAGGAATCTTTTCACTACATATTGCTGGAGCTTCTTCTATTTTAGGAGCAGTTAATTTCATTACAACTGTAATTAATATACGATCAGCAGGAATAACTATAGACCGTATCCCACTATTCGTATGGTCTGTGTTTATTACAGCAATTTTACTTTTATTATCTCTACCAGTTTTAGCTGGAGCAATCACAATACTTTTAACAGACCGTAATTTGAATACATCTTTCTTCGACCCTGCCGGAGGTGGTGACCCTATTTTATATCAACATCTATTCTGATTTTTTGGGCATCCCGAAGTTTATATTTTAATTTTACCAGCCTTTGGAATAATTTCTCATATTATTAGACAAGAGTCAGGTAAAAAACAAGCATTTGGTACTTTAGGTATAATTTATGCTATGATAGCAATTGGTGTCCTAGGATTTGTAGTTTGAGCTCACCATATGTTTACAGTAGGAATAGACGTAGATACACGAGCTTACTTTACATCAGCAACTATAATCATTGCTGTACCAACAGGAATTAAAATTTTTAGATGATTAGGTACTTTACATGGTGCTCAACTTAATTATTCACCTTCCTTAATTTGAGCTTTAGGCTTTGTTTTCTTATTCACAGTTGGAGGTCTGACAGGTGTTGTTCTAGCAAATTCTTCAATTGATGTTGTCCTACATGATACTTATTATGTAGTTGCCCATTTCCACTATGTTTTATCTATAGGAGCTGTATTCGGCATTTTTGCTGGTATTGCGCACTGATTTCCTTTATTTACAGGCTTAACTATAAACCCTAAATGATTAAAACTCCACTTTTTAGTTATATTTACTGGTGTGAATATTACTTTCTTCCCACAACACTTTTTAGGTTTAAATGGTATACCACGGCGATATTCAGACTATCCAGATGCTTATACCCCATGAAATGTTTTATCATCGATTGGGTCAACTATTTCACTAATCGCCGTTTTAGGGTTTATACTTATTGTATGAGAAGCTCTAGTAAGAGCACGTCCTGTTCTTTTCTCTTTATTTTTACCGACTTCTTTAGAGTGAGAACACAACCTACCGCCTGCAGACCATAGTTATATAGAAATCCCTATAATTGCAATAGCAACATGAGGTTTTCTAGGATTTCAAGATAGTGCTTCTCCTCTTATAGAACAATTAATTTTTTTTCATGATCACGCAATAATTGTGCTTATTTTAATTACTACTCTAGTAGGATATATAATAGCAACATTATTTTTTAATTCTATTACTAATCGATTCTTATTAGAAGGACAAACAATTGAAATTATTTGAACTGTAGTACCAGCAGTTATTTTAATTTTTATTGCCCTTCCATCTTTACGACTATTATATATATTAGATGAAGTTAATAGTCCTAGAGTTACTCTTAAAACTATTGGACACCAATGATATTGAAGATATGAATACTCAGATTTCCTTGAAGTAGAATTTGATTCATATATGGTACCAACAGCAGACCTAGGGTTTCGCCTCCTTGATGTAGATAACCGAACTGTTTTACCAATGAATACTCAAATCCGAATTTTAATTAATGCAGCAGATGTAATTCACTCTTGAACAGTCCCAGCCTTAGGAGTTAAAGCAGATGCTATTCCTGGCCGTTTAAATCAAACTAGATTTTTAATTAACCGACCCGGCCTATTTTATGGTCAATGTTCAGAGATTTGTGGGGCTAATCATAGATTTATACCTATCGTAGTAGAAAGAGTTTCAATTTCTTCTTTTTTAGATTGAATTTCT---ATGTCATCACACACATATCATCTAGTCGACATAAGACCATGACCACTTACAGGATCTATTAGCGCTATAATATTAACGACTGGGCTAGTTAAATGATTTCATCAATTTAATATGGACCTTCTCATCCTAGGAATTCTGGGAGTTCTTTTAACCATAATCCAATGATGACGAGATATTACTCGTGAAGGAACTTATCAAGGATTACACACTAAAGTGGTTGCTATCGGACTTCGATGAGGGATAATCTTATTTATTGTATCAGAAGTTTTATTCTTTTTCTCATTTTTTTGAGCTTTTTTTCATAGAAGTCTCTCTCCTACTGTTGAAATTGGAAACTGTTGACCTCCAACAGGAATTGTTCCTTTTAATCCATTCCAAATTCCACTTTTAAATACAGCAATTTTATTAGCATCTGGAGCTACAGTAACTTGATCGCACCATGCAATCATAGAGTCTAATCATACACAAGCAGTTCAAGGATTATTACTAACTATTATTTTAGGATTATATTTTACCGCACTTCAAGCTTATGAATATGTTGAAGCATCTTTCACAATTGCCGACTCTGTGTATGGAGCTACTTTTCTTGTTGCAACAGGATTCCACGGGCTTCATGTTATTATTGGAACTAGATTTTTAGCTGTATGTTTATATCGATTATATAGTTGTCACTTTTCACCCAACCACCACTTTGGGTTTGAAGCCGCAGCATGATACTGACATTTTGTAGATGTAGTTTGACTATTCTTATATATTTCAATTTATTGATGAGGAACAATACCACGTAAAAATCATCCTTTATTAAAAATTGCAAATAGAGCTTTAGTTGACCTACCTGCCCCTTCAAATATTTCTGCATGATGAAATTTTGGTTCTTTACTTGGACTTTGTTTAGGCTTACAAATCGTAACAGGTTTATTTTTAGCTATACATTACACTGCTAACATCGACTTAGCATTCTCAAGAGTTGCTCATATTTGTCGAGATGTTAATTATGGTTGATTATTGCGTACTATACACGCTAATGGGGCTTCTTTTTTTTTTATTTGTTTGTATCTTCACACAGGACGAGGTATATATTATGGATCTTATTTATTCTTACATACTTGATCAATTGGTGTAATTATTGTATTTTTAGTTATAGGGACCGCTTTCTTAGGCTATGTCTTACCATGAGGTCAAATATCTTTTTGAGGAGCAACAGTTATTACAAACTTAGCTTCTGCAATTCCTTATGTAGGAACAGATTTAGTTCAATGACTATGAGGAGGATTTGCTGTTGATAATGCAACTCTCACACGACTTTTTACTTTTCATTTTTTATTCCCTTTTATTGTAGCAGCTGCTGTAATAGTTCATTTATTATTTTTACATCAAACAGGATCTAATAACCCATTAGGTTTACCTAATAATATTGATAAAATTCCATTCCACCATTACTTTACACTAAAAGATTTATTTGGAATTTTAGTTTTAATAGCAGCACTTCTGCTATTAACTTTACTTGACCCTTATTTACTTGGAGATCCTGACAATTTTATTCCTGCTAACCCTTTAGTTACACCAGCACATATTCAACCAGAATGATACTTTTTATTCGCTTATGCAATTTTACGATCTATTCCAAATAAGCTGGGAGGGGTTGTTTCATTAGTTTTATCAATTGCTATTCTTTTAATTTTACCTTTTACACACAAAGGACGAAGATTAACATTTTACCCTATTAATCAAATTATATTTTGAAGTCTTTTATTGACATGAATTGGTGCTCGACCTGTAGAAGATCCTTATATTTTAACAGGACAAATTTTAACTGTTCTATACTTCAGATATTATATTTTATCAATATGATGAGTTATATTAATCAGGTATATTTTATTAGTTGTCTGTGTATTAGTTGGTGTAGCTTTTTTGACTTTATTAGAGCGTAAAGTATTAGGGTACATTCAGATTCGTAAAGGCCCAAACAAAGTAGGGTTTATTGGAATCCTTCAGCCTTTTTCTGATGCTATTAAATTATTTACTAAGGAGCAAACTTATCCTACAATATCAAATTTCATGCCTTATTATTTATCTCCTGTGCTTAGTTTATTTGTATCTTTAATTGTATGATTAACTATGCCGTATGAAATCGGCTTATTTAATTTTTCAATAGGAACTTTATTTTTTTTATGTTGTACAAGGTTAGGGGTTTATACAACAATAGGTGCAGGGTGATCTTCTAATTCAAAGTATTCTTTATTAGGAAGTCTTCGAGCTGTTGCTCAGACAATTTCGTATGAAGTAAGATTAGCTTTAATTCTACTTTCATTTATTATATTAGTAGGCGGGTTTAATTTAAGATTATTCGATTGTTGATTTCTATTTTTAACAATACCTTTATCTTTAATTTGGTTTGCTTCTTGTTTAGCGGAGACTAATCGAACACCTTTTGATTTTGCAGAGGGAGAATCAGAGTTAGTTTCAGGCTTTAATACAGAGTATAGAAGAGGAGGGTTTGCACTTATTTTTTTAGCAGAGTATGCTAGTATTTTGTTTATAAGTATGCTTGTAGCATTATTATTTTTAGGGGGTAATTTAGTTAGTATTTCTTTTTATAAATTGGTATTTGTGTCTTTTTGTTTTATTTGAGTACGAGGAACATTACCTCGATTTCGTTATGATAAATTAATATATTTAGCTTGAAAAAGATTTTTACCTGTTAGATTAAACTATCTTATTTTTTTTATGGGGTTTAAAATATTAATTGTATTTTCCTTATTTACAAGAACACTGATTTTAGGTATTGCAATTTCAATTTCTTCAAATTCTTGATTTGCGGCATGAATAGGGTTAGAATTAAATCTACTATCATTTATTCCATTAATTTTTATAGAAGCTGCTTTAAAATACTTTTTAATCCAAGCATTAGGATCTACAGTCTTACTAATTTCTGCTGTAATAATTATAATAAAAATATCTGCTCCATTATCAGCTGCTTTATTACTTAAAGCAGGTTCTGCGCCGTTTCATTTTTGATTTCCACCAACCCTAGAAGGAATGATATGACCCCAAGCGTTAGTACTGATAACAGTTCAGAAAATTACACCTATATTTTTACTATCTTATTATATTGATCAGGCTTTATTAATTTCAATTGCAGCAATAATATCTGCAGTCGTAGGGGCATTAGGAGGACTTAACCAGACTTTACTTCGAAAGCTTCTTGGTTATTCATCGATTAATCATATAGCCTGAATAATAGCAGCTTTATTAATAAGAGAGAGAACATGATTATTATACTTTATGGTTTATTCTGCTATATCTTTTTCAGTAGTAATATTGTTCACCTTTCATTTCAATCACTTAATAATTAAGTTAGTTATATTTATAAGTCTTTTATCATTAGGAGGGTTACCGCCTTTTACCGGATTTATCCCAAAATGGGTTGTTATCCAACAACTATGCTTACTTTTAGTTATCTTATTAGGATCATCATTATTTACATTGTTTTATTATTTACGAATTACATTAATATCTCTTGTATTAAGTTCATCTAAAACCAAAATTATAACTTTGTTCATTAACGGTCTCTTGATTCCTTCAACAGCAATTATTATTTTAACTTCAGCAGTTTCAATCATTTTAATCATTTCTACTTTAGTAATAGGAATCGCTTCTCTACTCTCAAAAAAAACTATATCAGACCGAGAAAAAAATTCTCCTTTTGAATGTGGGTTTGATCCTAAAGGATCAGCCCGCCTGCCATTTTCTTTACGATTTTTTTTAATTGCAGTTATCTTTTTAATTTTTGATGTTGAGATTACACTACTTTTACCTCTTGCTTCTACTAATATTCAATCTTGAATAACTGCAGGCCTTGTTTTTTTATTAATTCTTTTATTAGGTCTATACCACGAATGAAACCAAGGAGCTTTAGACTGAGCTATACTTATATTTTATTATTTTATTTTAAGTGTAGTATGTGGTCTTTGAGTATTTTGTTCTAAACGTAAACATTTATTAAATACTTTATTAAGATTAGAATATATTATACTTAGAGTATTCTGACTTATGGTATTAAGTTTATCTTTAGAGATTTTTTTTTCATTTTTTCTAACTTTTGCAGCTTGTGAGGGTGCATTAGGTTTAGCTTTATTGGTATCTATTGTCCGTACTCATGGAAATGACCGTTTTGGTATGTTAAAATTTATTTTATCTTTAGTATTTTTGATTCCTTTGTGTTATAGTTGAGAATTAGTTCAAATTTCTGTGTTTTTGTTAACATTTTTATTTTCTGTATTTATTAGTCATGATTTTTTATTTAGTGGATTTGGGTTAGGTTTAGATTACCTTGGTTATTTGTTAATTTTATTAAGGTTTTGAATTACTAGTTTAGTCTTATCTTCTAGTCATAAAGTTTATAAGCATAATAATTTTATTTATATATTTTTAATTATAAATTTAAGATTATTGTTATTTTTAGTAGTTACTTTCAGTTGTTTAGATTTTTTACTTTTTTATATTAGGTTCGAAGCTTCTTTAATTCCAACTTTAGTTTTAATTTTAGGATGAGGTTATCAACCTGAACGTCAAGCAGGAACTTATTTTATTTTTTATACTATATTTGCTTCTTTGCCATTATTAGTTTCTATTATAAGTGTTTACTATAAATTTGGTAGAATTTCTATATATGTAGGAACTGAGATTTATAATTCAAGCTTAATGGGGTGTGTTTGGTACTTAGTTACTGTATTTGCTTTTATTGTTAAACTTCCTATATTTATAGTGCACTTGTGGTTACCAAAAGCTCATGTAGAGGCACCAGTAGCAGGATCTATGATTTTAGCTGGAGTTTTACTTAAATTAGGGGGATATGGTTTAATCCGTGTACTTCCAATATTTAGATTAGCAAATAAAAATTTATCGTGAATTTGAGTAAGAGTAAGAGTTGTAGGAGGTACTATTGTAAGAATTATATGTCTACGGCAGGTTGATATAAAAGCTTTAATTGCTTATTCATCTGTTGCTCGCATAGGTTTAGTGCTTTGTGGTTTAGTAGTATTTGGTTGGTGAGGTCTTAATGGTGCATTAATTGTGATAGTGGGACATGGTTTATGTTCTTCTGGTTTATTTTGTTTAGCAAATATAGTATATGAGCGAATAAGCAGACGTAGATTACTTATTAGAAAAGGTTTACTTAATTTTATACCTAGAATAGGTCTTTGGTGGTTTTTATTAAGAGCAGGAAATATGGCTGCACCACCAACTTTAAATTTGCTAGGGGAAGTTAGTTTAATTATAAGAGTAGTATCTTGGTCTAAAGTTAGAATAATCATGATTGCTTTTTTATCATTCTTTAGGGCTGCGTACACTTTATACATATATTCTCTGAGTCAACATGGAAAATATTGTTGTTGCTCAGGTAAAGTACGTGAATATCTTATTTTAATACTACATTGATTACCTCTTAATATGATTATCTTAAATGGTTGTTTAATAGTAGTTACTATATTTTTAGTTTTATTTTCTTTGTTTTGTATATTAAATTCTGTGTTTATAATTAGATTAGATATTAGATACTTTATTGAGTGACACATTGTGTCAGTAAATTCTTGCTCTATAACACTGATTTTAGATTGAATATCACTTATATTTATAAGTTTTGTATTCATTTCTTCAATGGTTTTATTTTATAGAGGATATATAGAAGGAGATTATAATATTAATCGGTTTATTTATTTAGTATTAGCTTTTGTAATATCAATAACTTTTCTTATTATTAGTCCTAATATAGTAAGAATTTTATTAGGGTGAGATGGTCTTGGTCTAGTATCATATGTTTTAGTAATTTATTATCAAAATGAAAAATCTGCGAATGCTGGAATATTAACTGCTCTTTCTAACCGGATTGGTGATGTTGCTATTTTACTTGGTATTGCTTTATTAGCATCACGAGGGGGTTGAAATTTTTATTTTTATACTGATTTATTTAATAGTAGAGTTGGAATATTAGTAGTATTAGCTGCAATAACTAAAAGAGCTCAAATTCCATTTTCTGCTTGATTACCGGCAGCTATAGCAGCACCTACACCAGTTTCTGCATTGGTTCATTCTTCAACTTTAGTTACTGCAGGAGTTTATTTGCTAGTTCGTTTTAGGGCAGCACTTGAAGGATCACAAACTGTACTTTTATTATTATCTAGTTTAACTATATTTATAGCAGGGCTAGGTGCTAATTTTGAATATGATTTAAAAAAAATTATTGCTTTATCTACTTTAAGTCAACTTGGGGTTATAATAAGAATTTTGTCTCTTGGTTATGCGAATTTAGCTTTTTTTCATTTACTTAGGCATGCTTTATTTAAAGCACTTTTATTTATGTGTGCAGGTGCTGTTATTCATAATATAAAAGATTATCAAGATATTCGAGTTATAGGAAGGTTAGTATCTCAAATACCATTAACTACTTTTTGTATAAATCTTGCTAATTTAGCATTGTGTGGTAGGCCATTTTTGGCTGGGTTTTACTCTAAAGATTTAAATTTAGAAGTTGCATTTATGTCTCCAATTAACATTATAATTTTTGTACTATATTGTTTAGCAACCGGTTTGACTGTTTGTTATACTTTTCGATTAGTATTTTTTACATTGAGTGGTGATTTTAACTTACACAGATTATATTCTATTACTGATGAATCTTATTTAATGACAACTCCAATATTATTCTTAGGTATAGGGGCAATTTTTGGGGGCGCAGCATTGAGATGGTTGATTTTTCCTGCTCCTAGAATAATTTGTATATCATTATTTTTCAAAACATTAGCATTAAGAGTTAGAGTTGTTGGAGGTGTAGTAGGCTATATTTTCAATTTTATAATTGTAAATAAATTATCCTCTTTAAAGAATTATAATTATGTAAGGTTTATAGGTTCAATATGGTTTATACCGTTTTTATCTACTTATCCTACAAGATTTAGAACTTTAAAAACTGCGAATAAAATTGCTGATTTTGGTTGATCTGAGTATTATGGAGGGCAAGGTATTTATAAAAGAGTGATAAAATCTTCAAACTTTTTTCAAATTGCACAAGATAATAGTTTTAAAGTTTATATATTAATATTTGTTATTTGAGTTTTAGGTATTTTAGTTTTATTAATTATATTTTACCCCTTAATTATCTCAACATTATTTACACAGCTTTTTCACCCCCTTGCAATGGGATTGGCTTTATTATTCCAAACCGTTTTAATTTGCTGCACTACAGGCCTATCCTTATCGTTCTGATTTTCTTATATTTTATTTTTAATTTTTCTAGGAGGTATACTAGTTTTATTTATCTATGTTACATCTTTAGCATCTAATGAGATGTTTTCACCTGTAACATTATTTTCTATTTCAGCTAGTGGATTTTTATTTTTATTTTTAGATCCGATATTTTTAAAAATAAGCACCGTGGAGTTAGTAGCCACTATTTATAATGCCACTACAATTTTTATAGTTTTTTACCTACTTTTAACACTTATTGTAGTAGTGAAAGTTACAGGTAATTTTTTTGGTCCTTTACGACTATCTTCTAAAAATAA---ATAGTACTGTGAAGGAAATTTGAAACAATCTTACCTTGTGTATCAGGGTATTTCAATTTAATTGTCTCGAAACAAAAAGAGTTATTTTTGTAGTATTAATAAAATAACTATAGATGTGAAATGTTAGCCGGTTTTAATATCTAGTTACTAAAGAATCTATTTATTTATAGAAATATTAAGAAAAGAAGGGTTCAGCTTTTTTTTCTATAATGATAAAATCTTAATTATCATTTATATTTCTACTTTATTTAATTAAATTAAATATTAAAAGTTATAATGATTTAATTAGTAGATAAATTTGTA--CTATAAAAATATTTAAATATTTTAAATGAATAATTTTATTAAGTAACTCGGCAAATTGTTTCTGCCTGTTTATCAAAAACATGTCTTTATGATATTTATAAAGTCTGGCCTGCCCACTGATTAAAGGGCCGCGGTATTTTGACCGTGCAAAGGTAGCATAGTCATTTGTCTCTTAATTGGAGGCTTGTATGAATGGTCGCACAAGAAACAAACTGTCTTGATTAATTGAATTTAACTTTTAAGTAAAAAGGCTTAAATAAATTAAAGTGACGATAAGACCCTATAAAACTTGATAAATTTATTTTATTGGGGCGATAAAAATATAAAAATTTTAATGGTTAATAACTAAATTAAATAAATGATCCTTAAAAGATTAAGTTACTTTAGGGATAACAGCGTAATTTTCTTTAAGAGCATATCTACAAGAAAGATTACGACCTCGATGTTGAATTAAAATAAAAGAAGGTCTGTTCGACCTTTAAATTTTTACATGATTTGAGTTCAGACCGGTGTGAGCCAGGTCGGTTTCTATCTTTTAACTAATTACTTTAGTACGAAAGGATTGAGTAATTGAAAAATTTT-------------AAGGGTTAAGAAAAATT-----------------------------TTGGTTATAAATCAT-----------AAAGGTGAAATATTTAAAAATTATTGAAACTAATAAATAAACCAGGATTAGATACCCTGTTATTTTAAGATCTAACCTGGGTAGTAAACATGAGCTTGAAACTCAAAGAATTTAGTCTAGTTAGAGGAGCCTGTTGTATAACGATACACCGCGAAAAATCTTACTTATCAGTTTGTATACCGTCATTTGATTTTTAATTAAAAAAATAACTAAAAATAATATATTAGATCAAGGTGCAGCTAATAAGAAATAATGGGCTACAATAGTATAAAACTTATTGAAGGTGGATTTAATTGTATTTAATAGCTCTAAGATATGTACACATTGCCCGTCGCTCTCGAGATAAGTCGTAACATAGTAGTTGTACAAGTGTAAGTCTTTTAAACTAAAGATAAGCTAATAAGCTAGTGGGCTCATACCCCATTTATGAAGGTCAAGTCCTTCTTTAAAGCCAA-AAAGAGGCATATCACTGTTAATGATACTACTGAGCAAGAGATAGTTTAACTAAAATACTAGTTTTGGAGACTAGTGATGTGAGTAGTTTATATCTTGATGTAGAGCATGCAAGATTTTGATTCTTGAAGAAATGGTTTAGTAGTTTATAAAACATCGGTCTTGTAAGTCGAAAATAAGGGTTATTAGTAAAGCATCTCACTTACATTGAGAAGTAAAACTAGTAGCCTTCAAAGTTAAATGGCTGAGGTTTAAGCGATAAACTGTAAATTTATACGAGTTGTAACTCTGGACTATAGTCAAATGATATCTGGGTTGCATTCAGAAGGAATTTTAAGACGTTAGATTGCAAATCTGAAGATGCATTGTTGCCGAAGCTTAAAAATTAGTTAATATAACATAAGCTTGTCAAGCTTAAATTTAAGAGCATAACACTGAAGATGTTAGGGAGTTTTTTTAGTATAAAGTATAGTTGGCTTCCAACCACCAGGACTAAGTTTAAATAGTTTATAAAAATGACGGTCTGTGAATCCGTAGATATAGAG
>Eurydice_pulchra_GU130253
ATGATAACAAATCTATTTTCAATTTTTGACCCTTCGTGTAGGGTGCCCTTAAATTGGGTGAGGCTGGGGGCAGGTAGATTAGCGCTTTTTTATGGCTACTGGGTAAGGGTCTCTCGCGGAGGTCAGGTGTTCAAGGGGGCAGTTAAATTTTTGGAGGGGGAATTGGCTCCGCTTGTTGGTCAGGCAGGATTGCCGCTAGTTTTAACTTTCTCAGCCTTATTTGTTCTTATTTTATTTAACAATAGGATGGGGCTGCTGCCCTATGTATTTACAGCTTCCAGGCATTTGGTCTTTACTCTAAGGCTAGCTTTGCCTCTATGAGTTGGGCTGTATCTATACGGGTGGGTATCTAGGACGCTTCATATGCTAGCTCATCTGGTGCCGCTAGGGACCCCTGGCTTGCTAATACCATTTATGGTAGTGGTTGAAGGACTAAGAAATTTAATCCGTCCTATTACTTTGGCGGTACGGTTGGCGGCTAATATAATTGCTGGGCATTTGTTATTGGCTTTGATAAGAGGGGCCATTAGAATTATGGCACCCCTAAGGGCGGTATGCATCGCCACTAGGGAGTTGGCTCTGTTGATCCTGGAAGTAGCTGTGGCTATAATTCAGGCATATGTGTTTGCAGTTTTATGTACCCTCTATGCTAGGGAGGTTGTGCCTCAAATAGCTCCTATACCTTGATTAAGGCTTCAGGCCTTATTTGTTGGGGCCCTTTTTATTACCATGGCGTTTTTGTATAGGTGACCATGAATGCAACGGTGACTTTGTTCGACAAACCACAAAGACATTGGGACTTTATACTTTGTTCTGGGGGCTTGGGCAGGAGGAGTAGGAACTGCTTTGAGTTTGATTATCCGAACAGAGTTAGGGCAACCTGGGAGGTTTATTGGGGACGATCAGATTTACAATGTAATTGTAACTGCCCATGCATTTGTAATAATTTTCTTTCTTGTAATACCAGTAATAATTGGGGGGTTTGGTAATTGGCTGGTTCCTTTGATGATTGGGGCCCCAGACATAGCGTTTCCCCGGATGAATAACATAAGGTTTTGGCTTTTGCCTCCCGCTCTAACTCTTTTGTTGGGAAGAGGTCTAGTTGAAAGTGGGGTAGGAACGGGGTGGACGGTGTATCCTCCTTTGGCGGCGGGGGTAGCTCACAGAGGGGCGTCAGTAAATTTGGGGATCTTTTCGTTGCATTTGGCAGGGGCTTCGTCTATTTTAGGGGCAGTAAATTTTATTACTACTGTAATTAATATACGGGCCAGGGGGATTAGATATGATCGGGTTCCTCTGTTTGTGTGGTCGGTATTTATTACAGCCATTCTTCTCTTGCTCTCTTTGCCCGTTCTAGCAGGAGCTATTACTATGCTTTTAACGGACCGAAATCTTAATACTTCTTTTTTTGATCCTAGAGGAGGGGGAGACCCTGTTCTATACCAACATCTATTCTGATTTTTTGGGCACCCTGAAGTGTATATTCTTATTCTGCCGGCGTTTGGAATTGTTTCGCATATTATTAGCCAAGAGTCTGGAAAGAAGGAGGCGTTTGGAGGGTTAGGAATAATCTACGCTATAATTGCTATTGGGGGGCTAGGGTTTGTTGTATGAGCACATCACATATTTACGGTGGGGATGGACGTGGATACGCGGGCTTATTTTACTTCTGCTACTATAATTATTGCTGTTCCCACAGGAATTAAAATTTTTAGATGGCTAAGGACTTTGCATGGGGCCCGGTTGGTGTACAGGCCTTCGCTTGTTTGGGCGCTTGGGTTTGTATTTTTGTTTACAGTAGGAGGGTTGACTGGGGTAGTATTGGCTAACTCTTCTATTGATATTATTCTTCACGACACTTACTATGTGGTAGCTCATTTCCACTATGTGTTGTCAATGGGGGCTGTTTTTGCGATTTTCGGAGGTGTGGCCCACTGGTTTCCGCTTCTAACGGGGTTAACTATAAATCCTCTCTGGTTAAAGGTTCAATTTGCTATTATATTTGTAGGGGTAAATTTAACTTTCTTCCCTCAACATTTCTTGGGGTTAGGGGGAATACCTCGCCGTTACTCGGACTACCCGGATGTTTATACCCCTTGAAATATTGTTTCTTCCCTTGGCTCATTGATTTCAACTGTAGCTGTATTGGTGTTTTTAACTGCAGCGTGGGAGGCTTTCGCCGTGGCTCGGCCTGTGATGTTTAAAGAGGGGTTAAGGACTTCTCTCGAGTGGCTTCATCTAACACCCCCTCCGGACCACAGGTATGAGGAGCTTCCTTTAGTATCTGTGTCATGATGGGGCAGTTTAGGGCTACAGGATGGAGCTTCGCCGCTGATAGAGCAGCTTATTTTTTTTCATGACCACTCCATAATTGTTTTAACCCTGGTGGTAGTTGTCGTAGGGTATATGATAGTTAGGGTTACGTTTAATAGGTTGGTTAATCGGTCGTTGCTAGAGAGGCAAACTACCGAGGTAATTTGAACAGTTTTGCCCGCTGTGATTTTACTATTTATTGCATTTCCTTCATTACGTTTGCTATACCTTTTGGACGAGGTGAGACAGCCTGCTATTACTATTAAAGGAATCGGCCACCAGTGGTATTGAAGGTATGAGTATTCGGATTTTCCCTCAGTGGAGTACGATTCGTATATGGTCCCGGCTCGTGATTTGAATTTTCGGCTCTTGGAAACGGATAACCATACCGTTATTCCCCTAGGGTCTCAGATTCGGGTACTGGTTACGTCCTCAGATGTGATTCACTCATGGGCTGTTCCTGCTTTGGGTGTTAAGGCTGACGCTATCCCGGGGCGGTTAAATCAGGTAAGGTTTCTATGCTCTCGGCCTGGGTTATTTTATGGGCAGTGTTCCGAAATCTGTGGAGCTAACCATAGATTTATACCTATTACGGTGGAAAGGGTCCCTCCTCTGGTATTTACAAACTGGGCAGCA---ATGACAAGACACCCCTTTCACCTGGTAAATATAAGGCCTTGGCCATTAACCAGTTCGGTAGGGGCTTTATTGCTGACTTTGGGGCTAGTAAAATGGTTCCATTATTTTTCTATTGACCTCCTAGTAGTGGGGGTAGTTAGAGTTTTATTGTCTATGGTGCAGTGGTGGCGGGATGTACTCCGTGAGGCAACTTTCCAGGGGTTACATAACTCTGAGGTGCAGCGAGGCTTGCAATGAGGGATAATTCTTTTTATTACTTCAGAGGTAATATTCTTTTTCTCTTTTTTTTGAGCGTTTTTCCATAGAAGGTTAAGACCGTGTGTGGAGTTAGGAGCAGTGTGGCCGCCTGCGGGAATCGAACCCTTTAACCCATTTCAAATTCCTTTGTTGAATACTGCAATTCTATTAGCCTCCGGGGCCACAGTAACGTGAGCTCATCATAGGTTGATAGAAGGAGGTCACTCTGAAGCCGTCCAAAGGTTAGGGTTAACAATTGTTCTGGGGGTGTACTTTACTGCCTTACAGGCAATGGAGTATATTGAAGCGTCTTTTACTATTGCCGACTCTGCCTATGGGTCAACATTTTTTGTGGCTACTGGATTCCACGGGCTCCATGTAATTATTGGAACTTCATTTTTAACAGTGTGCTGAGTGCGGCTGGTGCAAGCTCATTTTTCCCCTGAACATCATTTAGGGTTTGAGGCAGCAGCTTGGTACTGACATTTTGTTGATGTTGTGTGGTTGTTTTTGTATGTATCTCTGTATTGGTGAGGAATTTTTAACCGTAAGACAGACCCCCTAATTTCAACATTTAATGGAGCTCTAATTGATATACCAGCTCCCCTCAATCTTTCGGCCTGATGAAATTTTGGTTCACTCCTGGGCCTTTGTTTGGGTGTTCAGATCGTTAGGGGATTAATAGTTGCCACTCATTACCTTAATTCACTGGATTTGGCATTTTCTAGAGTCGTAAGCATTTGCCGTGACGTAAATTACGGATGAGGTATACGGACAACCCACGCTAACGGAGCTTCTTTATTTTTTATTTGTCTCTATGCGCACACTGGTCGG---------------------------------------------------------------------------------------------------------------------------------------------------------------------------------------------------------------------------------------------------------------------------------------------------------------------------------------------------------------------------------------------------------------------------------------------------------------------------------------------------------------------------------------------------------------------------------------------------------------------------------------------------------------------------------------------------------------------------------------------------------------------------------------------------------------CCCATCACTGTTAAGTTACTCTTTCTTTTAATTTTGGTACTTCTAGCAGTAGCTTTTTTTACCCTTTACAAGCGAAAAGTTTTAGGCTACTCTCAAATTCGCAAAGGCCCCAATAAACTAGGAATTAAGGGGGTTCTCCAGCCCTTTAGGGACGCAGTAAAGCTATTTACCAATGAGCCAGTTTTTCTTAATAGTTCAAATATGTACCTATTTGCCCTTAGCCCTGCGCTAGGGTTAAGGATTGCCTTGGCCTTGTGAATTAGTCATCCCTCTGTACTGGGGCTTAGAGAGGTCCACTTAGGAGTAATTTATGTTCTCTGTTGCTTAAGACTAGGAGTCTACCCCACCCTAGGTGCAGGATGGGCCTCCAACTCCAAGTACTCACTGTTGGGTGGGTTACGAGCGGTAGCCCAGACAATCTCCTATGAAGTTAGGCTAGCTCTAACTCTTCTCAGGCCCTGTGTCTTAGTGGCCTCTTATAATTTAGATATCCTAGGTCCCTGGTTTTTGGCTCTCTGTCTACCCCTTGCGCTTGTTTGAATTATTACCTCGCTTGCAGAAACCAACCGCACCCCTTTTGATTTTGCAGAGGGGGAATCTGAACTTGTTTCGGGTTTCAACACTGAGTATAGGGCTGGGACCTTTGCTATATTTTTCCTGGCTGAGTATGGAAGGATTCTATTTATAAGAGCGCTCTTTGCTATTATAGTTCTAGGAGGAGGA---------CTATCGCTCGCCAAAACTATAGCTATTGCTTTTGCGTTTATCTGGGTCCGGGGAACATTACCCCGTCTTCGGTACGATAAATTGATAGCCTTGGCATGAAAAGCTTTTCTGCCTTTGTCCCTGGCTTATTTGGTTTATCATCTTGGGCTAAAAGCCTGGGTGTCTAAACTTCTGCTCGGGTGTAGGGCAATTGGAGGGGGGTGACTAGCACTAACTAGGGTAACTTGACTGGGGGTTTGGGTCGGATTGGAGCTAAATTTGCTGTCCTTTTTACCACTGATGGTTTTAGAAGGGGGGCTTAAGTATTTTTTAACTCAAGCGTGCGCCTCTCTGGTTCTTCTCTGCAGAATTATGTTTGGAGGTCAAGCTGGG---GTGCTTAGGGTTTTGGCTTTAATTATAAAAGCGGGGGGAGCTCCTTTGCACTTCTGGTTTCCAATGGTTGTAGAAAGGTTAAGCTGGGGGACTTTATTTATATTAATGACCGTTCAGAAACTTATCCCTTTGGCTCTTCTCTCTTATTTATACGCTCTATTCACACTTTTTTGAGCAAGGGTGTTTGGGTGTGCTGTTGTCGGGGCTTTAGGAGGAATTAACGAGACCCACAGACGAAAATTGCTTAGATTTTCTTCAATCAACCACCTAGGCTGAATGCTTATAGCTATGGTAAGAGGGGGGCTTGGGTGGGTTACATACTTTACGCTTTACTTTGGAGTCCTCTTAAGGGTAATTGGGGTTCTAATTTTCCATCTTGGTCAA------TTAGGGTGAGATTTAGGGGTTAGGCTCCTATCGCTTGGAGGATTACCTCCGTTATTAGGGTTTGTTCCTAAATGGTTAGTAATTCAGAGGGCCGTATATGCGATTTTAGTTTTGATCGCAAGAAGGGTAGTAACACTGTTTTACTATATTCGCCTCTTCAGGGGAAGGGCGGGAGGTTTACAGAAAGGG------TGGTTGGCACTGGTATTAAATGGCAGAGGAGCGGTGGCTGTTGTAATAAAATTTCTTATCATTTGGGGCGGAGTTTTAAGCGCTCTTGGAGGGGTATTAGTAGGAGCTACACTGGGGCTAGGAAAGAAAGGGGAAGTAGATCGGGAGTTGAGCTCCCCTTTTGAATGTGGGTTTGACCCGCTAGGGTCAGGGCGACTTCCTTTTTCATTGCGGTTTTTTGTAATTGCTATTGTATTTTTGATTTTTGACGTAGAGATTGCCTTACTCTTACCTTTGCTGGTTAGCACT---GTGCTATGGGTAAGGCTGGGAGGAGGATTTTTAGCAGTTTTAGTGGGAGGGACGTTACATGAGTGGCGTGAGGGGGCCCTGGACTGGAAA---ATCTTTATCTTAGTTTTCCTTCTAATGTTTGCAAGAGGTCTCTCCGCCTTTGTTTCTAACCGAAGGCATATTTTAACTTCACTTATTGCCCTTGAGTTAATGGCCCTTGCCCTTTTTTCTGCCCTTAATCTAGGAGCAGCTCTTGAGTCATATTTAGCCCTGTACCTCGCTCTTGCCGTCTGTGAAGGAGCCCTCGGTCTGGGAATTTTAGTGGCTTTTAGCACTGCGAAAGGATCCGATAGAATCCTTATGATAGCCCCTATATTTTTAATTCTTTCAACCTTCTTATGCTCAATTTCTCCGCTAGCTTTTGGAGCC------ACGCTCTCTTTCACTGTTCTTATTCTGCTAACTAAAAAATATGAAGTTTCTTTGGGCTCTGGACTGGGATGAGACTCCGTCTCATTCCTTATAATTTTACTTTCAATTTGAATCACTCTACTTATAGCAATAGCTATAGCCATGCCCACCAGA------------TCTTCCACTCTTCTTGTTACTTTGGCTGCTTTACTTATAGCCTTGACACTAGCTTTTAGAGTCCAAGATTTGATTTGGTTTTATATTTACTTTGAAGCTTCCCTTGTCCCCACTTTTGTCCTAATTTTAGGGTGAGGATACCAGCCGGAACGTCAAGCGGGAGTTTATATACTTTTGTACACAGTGTTAGCCTCTCTTCCTCTTCTTCTAGTTCTCCTCTCCTTTAAATTTTGAAATAACTCCTGCAGAACTCTGCTATTAAATGGCTCCACTTCCTGGCCAGAGGTTTCTAGCTGGTGGTTGATTGCACTGGTAACCGCCTTTGCAGTGAAATTACCTCTCTATGCGGTTCATTTATGGCTTCCTAAAGCTCACGTAGAAGCTCCTGTAGCTGGTCCAATAATCCTAGCTGGGGTTCTTCTAAAACTTGGGGGGTACGGGGTTTTTCGGGTATCTTCAATTTTTGCCTGTACAGTTCCTTCAAAAAGGTGGTTTATAGTGACTTGAGCTATTGCAAGAGGAGCTCTTGCCGGGCTTCTCTGCCTCCGCCAAACAGATGTTAAAGTTTTAATTGCCTTGTCCTCCGTCGCTCATATAGCAATAGTAATAGGAGGTTTATTTACTTCCTCCTTATGGGGAGTCAATGGAGCAATAATTATTATACTAGGACATGGCCTGTGCTCTTCAGCTTTATTCTGTATCGCTGATATAAATTACCGGCGCACAGGTTCACGAAGTTTTGCTTTAATAAAAGGCTCACAAACTCTAGCTCCCGCCCTTACCCTATGGTGGTTCCTTCTGGCTGTAGCAAATATAGCTGCGCCTCCCACCCTAAATCTACTAGGAGAAATAAGATCCATTATTGCCCTTCTCTCGTGGGCTCCTCCCCTTTTAACTGGGCTAGGGTGGTTGGTATTTATTGCCGCTGCTTACTCTCTCTACCTTTATATTACTACTCAGCATGGTAAACCTCCCTTTACTCCCCCATCACCCCGAGAATCTCTAACTTTACTACTCCATTGGGCTCCTTTAAATCTGTTGATCTTATGGGCCATAGTAAAGCAGGTAGTTGGAGGGCTAATCGGTGTTAGATTAAGTTTGGGGGCATTGGGGTTA------------AAAGGGGTGAAATGTGTATGGGAGTATGAAATTGTTAGA------------GGATTTACACTGTATTGAGATAATATTTCTTTACTTTTTTTTAGGGCTGTTTTGATTGCGGGGTCAGTGATTTACTTTAGGGGATATATAGGGCACGATACGGGGGCGGATCGATTTACTTATCTTGTTTTGTTTTTTGTGTTTAGAATGTTTTTCGTAGTGTTTAGGCTAAATATAGTAAGGATTTTATTGGGATGGGACGGATTAGGACTGGTTTCTTATATTTTAGTGGTTTATTATCAAAACGAAAGGTCCAATGCAGCAGGTATAATTACTGCCCTTAGAAATCGAGTGGGGGATGCAGCGATCCTGTTATGTATTGGTGTAATAGGAGAATGAGGAAGGTGAAGATTTATGATAAATATAAGGGAGAGAGGCAAAGGGATTGCTCTATTGGTTGTGTTAGCTGCAATCACTAAGAGAGCTCAGGTACCTTTTTCGGCTTGGTTGCCCGCTGCCATGGCGGCCCCAACGCCGGTGAGGGCGCTGGTACATTCGTCAACTCTAGTTACAGCGGGGGTATATTTATTGATTCGGTTTAGACCAGTATTGGAGGAT---CGGTTAGGGCTTTTGGCTTTGGCTCTTATAACAACTTTCATAACAAGGGTAAGGGCCACACAGGAAACGGATCTAAAAAAGATTGTAGCCTTATCTACCTTAAGGCAGTTGGGGATTATAATGGGTGCTTTGGCTTCGGGGTTTCCGTTAATTGCTTATTTTCATTTATTAACACATGCTCTATTTAAGGCCCTATTGTTTATATGTAGTGGTAAAATCATTCATGAAAGGAACGAAACACAGGACAATCGGGCAATAGGGGGGCTAAGGCTAAGGTTACCCTATACAGGGGTATTTATAAATGTAGCAAATATGGCATTGTGTGGAGCTCCATTTTTGGCTGGGTTTTATTCTAAGGACCTACTGGTGGAAATAGAGTTACTGAGAAAAAGGGGTGGAATTTTGGTAAGATTGATTGGATTGAGAGTGGGATTATCGGCTGTTTATTCGGTTCGGCTAACATACTTAAGTATTGTGGGAGGAGGATTGCACTTGCCTCTGCACAGAAGGGGGGACGATGATCCTAAAATTTTAAAGTCTAAGGTTCTTTTAGGCGTAGGAGCTGTGGTGGGAGGGAGGACGCTTTCATGAGTACTTTTTTCATCCAGGGAGGCGGTGGTGCTCCCCCCCAGGTTAAAGTTTTTAACTGTAGGGGCAATTTTAGTGGGGGTAGGAGCCGGAGTAGTGTTAAGTACTGGA---------GGAGGTTTGGTAAACAATACGAGAGGATTCCCAGGAGGGCTTATTCAGATGTGATTTATACCTCTACTTAGAGGACACTTGCTAACGGGAAGGGGGTTGCCTTTGAGGAAAAGGGTTTTGGAGAGAGGGTGGTTAGAGAAAGCAGGGGGGCAGGGGGCTTATAGGAGATTATTTACAAGGTCGGGAGTACTTTTAGGAGGGCAAGAGGGAGGTGTAAAATTAATACTAATTAGGTTTAGATTACTTGTACTGGTAGGAGTGATGTTAACAGGGTTACTGAGAGGGTTAATTTTGGTGTTAGTTGCTACAGGAGTAAAGGGACCTCACAGGTTGGCCCTTGTTTTAGGTATTCAGATTGTTTTGGTGTCTTTATGAAGAGTTGCTAGAGGGGGACTATGAGGAGGCCTGGTTCTTTTTTTAGTTTTCTTGGGTGGTTTGCTTATTGTAGTTACTTATATGGTGGGATTAGCCCCGCAGGTCACGTTGGCTAGGGCTCTGTGGATTAAAAGAGCCGGGAGGATCATAGGATTGGTCAGGTTAATCTGTCTAAGT---------------GGACTTCAGCCAACTGCTATGTACAGAGGGCCTTATTTATTTATTGTGGGGTATTTGCTGCTTGCTCTACTGTGTGTGGTTAATCTAACTGAGCAAAGGAAAGGTCCTTTGCGGCTAGGGTGTCAGTTTAAACTTTTTTACCGTAAGGGACCACATAAATCTTTCTACCTTTTGTATCAGGGAAAACCTATCTAACTGTCCCGAAAGGAACAGAGCTAAACCCGTAGTATTTCTAACCGCTGGTTAGAAGAGATATTCCCCC-AATGTTTCTATCTGGGTAAGGGCTAATAACTTTCTATACCTAAACATTGTACCTCAGCGGGGAAACCTCGCTGTTACTTATAAATTATCTCCCGACCTCTTGTAATTCCAAAAGTTTAATGTTCCAATAACTTACCATTGTAAACCAATGGCTCTATTATTAAATTCAAATTTGTACTTTTACAG---------GCCTATAAATATTTATAAGAAAAAGATTCTCGGCAAATGCCCTTTGCCTGTTTACCAAATACATCTCCTGGGCCTTCACCTCAGGTAGGCACTGCCCAATGATTCAATGGCCGCGGTACTTTGACCGTGCGAAGGTAGCACAATCGCTTGCTTTTTAAATGGAAGCCAGAATGAAAGTGTTGACAAAGGGCAACTGACTCCTCTCTATTAAACTTAAGCCTAAGGTAACAACGCCTTAAAAACCTAGAAGGACGACAAGACCCTATAAAACTTCATTGACCAATTCAGCTGGGGCGGCTAACTTTTTACAAGGGGCTACAAAACACCTTGAGTGAACCTTCTGAACGCAAATAGTTCAAGTTACTTTAGGGATAACAGCACAATCTTTCCGGAGAGCCCATTGATGGAAAGGCTTATGACCTCGATGTTGAATTGGAAACAAAGGAAGTCTGTTCGACTTTTTATTTTCCACATGATGTGAGTTCAGACCGGCGTGAGCCAGGTTAGATTCTATCCTCTAGACTAATTAGGTTGTACGAAAGGACCCCTAAGGGTTAATTATTTGTTTAATTCTGGCATGGTCTGTAAAATTCTACATGGATCTTTTGGAGCAGTAGGTAATTTTGGGTGCCAGCAGTCGCGGTTAGACGGAGGTGAAATTGGTGAAAGTAGCGTGAAGGCTGAATTAAACTGGGATTAGATACCCCACTATAAGAGGGTAAACAAAGGGTAGTACCAATGGCCTTTAAACCCAAAGGATCCTATACAACCAGGGGAGCCTGCCCCGTAACGACACCGCCCGTTAA--TTTGCCTGTATGCCTATATACCGCCGCCTAGCCCCCAGCTTAGAGCGATCAGGTTCCCTCTAAGGCAGGTCAAGGTGTAGCGTGTGGAAGGAGGTGGGCTACAGTCCCCTCTGGGGAGGGGCAAATGGACTTGGCAGTATGAATGGGCCCTAGGTTGTGCACATATCGCCCGTCGCTCTCAAGATAAGTCGTAACATAGTAGGTGG-TAGGTGAAGGCCTTTTAAGCCAAAGATAAGCTAATAAGCTGTTGGGTTCATACCCCAACTATGGGCAACCTCTTTTGA-GCAAAGCCAA-AAAGAGGCAAACCCCTGTTACGGGTTGTATTGGGCAGAGTGTAGTTTAATAAAAATATTAGCTTTGGAAGCTAGCGACGGGCAACCCTTATCTTTTGGTG-TTCGCACGTAAAATTTTGATTTTTAAGGAGACCCTCTAGTAGTTTATAAAATTCTACCCTTGTAAGATAGAGATGGACACCCTAGTTAAACCGCTGGGTTTACATCCCTGAAATAAACTGTTACCCTTCAAAGGTAAGTGACTGAAGTTTAGGTGGTAGACTGTAAATCTACATGGGTAACCCTTTGAGACTCTAGTTTAAAAATATTTGACTTGCATTTAAAAGGTCTTTTAAACCAGTGGGCTGCAATCCCACCCTAGC-TTAACGCAAAGGC--GGGGGTTAGTTAA-TTAACAGAGGGTTGTCAACCCGAAGAT------------------------------CCCTTGAAGTATATAGTACATCCGATTTCCACTTGGAAGGGCCAAATCAATGCAGTCT-TGAAAATCCTAAGTTGTGGCCTTAGAGAAGGATTT
>Glyptonotus_cf_antarcticus_GU130254
ATGATAATAAATCTTTTTTCTATTTTTGATCCTGTCTCAAGAGTTCCCTTAAATTGACTTTCTGTTATTTTAGGCTTATTATTTATTCCCATATGATTTTGATTATTTCCCTCCCGTTATTTAACTATATTTAATAGGATTGAGTTTATATTAATAAAAGAATTAAAAACTTTACTAGGTAAGTTTAATGGCCACTTTAGTGTTGTGTTTATAGCTATATTTCTATTTTTAATTTTTAATAATGGACTAGGTTTATTTCCTTATATTTTTACAGCCTCTACACACTTAGTGTTTACACTAAGAATAGCTCTCCCCCTATGATTGGGGTATTTTATATACGGTTGAGTACACAACACTACTCACATATTAGCACACCTTGTGCCCCAAGGCACCCCGGGTGTCTTAATGCCTTTTATAGTATTAATTGAAAGGGTAAGAAGACTAATTCGCCCTGGCACATTAGCTGTCCGACTCGCTGCCAATATAATTGCTGGGCATTTACTTCTTGCGCTAATGAGAGGAGCAATCAGAATTTTTAACCCTTCAAGTCTTATTGTAATTAGCCTAAGACAAATTATATTGGTTGTCTTAGAATCAGCTGTAGCTGCAATTCAAGCATATGTATTTGCTATCCTAAGAACTCTTTATGTTAGAGAAATCTTGCCACAAATAGCACCAATACCTTGAATTAGATTAATATTTTTGTTTTTATTAGGACTATTTATTTTTCTTAGGGTTATTTACAAATGAATATGA---CCACGATGACTGTATTCCACTAACCATAAAGACATTGGGACATTATATTTTATTTTTGGGGCATGAGCTGGAATTGTCGGTACTGGTTTAAGAATAATTATTCGCATAGAGCTAGGTCAACCGGGTCCAATTTTTATAAATGACCAGTTGTACAATGCTATTGTTACAGCCCATGCTTTTGTTATAATTTTCTTTTTAGTGATACCTGTAATAATTGGCGGGTTCGGAAATTGATTAATTCCTTTAATACTGGGCGCGCCAGATATGGCTTTTCCCCGAATAAATAACATGAGATTTTGATTATTGCCCCCCTCTTTAACTCTATTACTCGGGAGAGGGTTTGTAGAAAGAGGTATAGGAACGGGTTGGACAGTTTACCCCCCATTGTCAGCAAGAGAAGCTCACAGAGGAGCCTCTGTTGATATGGGAATCTTTTCTTTACACTTAGCGGGGGCTTCTTCTATTTTAGGGGCAGTAAATTTTATCTCAACAGTGATTAATATGCGAGCATATGGTTTAAAAGCAGATCAAATTCCATTATTTGTGTGGTCAGTTTTAATTACTGCCGTTTTACTATTATTATCTCTTCCTGTTTTGGCGGGGGCTATTACGATATTATTGACTGACCGAAATCTAAATACCTCATTTTTTGACCCCAGAGGAGGAGGAGACCCTGTCTTGTACCAGCATTTATTTTGATTTTTTGGGCACCCAGAAGTTTATATTTTAATCTTACCGGCTTTCGGGATAATTTCACATATTGTTAGACAGGAAGCCAGAAAGAAAGAGTCATTTGGGGCCTTAGGAATAATTTATGCCATGGTCTCTATTGGGGGCTTAGGCTTTGTTGTGTGAGCCCACCACATATTTACTGTGGGCATAGACGTGGACACTCGCGCTTATTTTACGTCTGCCACGATAATTATTGCTGTGCCAACGGGTATTAAAGTTTTTAGTTGGCTGAGAACTCTACATGGGACTAAATTTGTGTATAGGCCCGCTTTAATGTGAGCTCTTGGTTTTATTTTCTTATTTACAGTGGGGGGATTAACCGGAGTTGTACTGGCCAACTCTTCACTAGATATTGCCTTACACGATACCTATTATGTTGTGGCCCACTTCCATTATGTGCTCTCCATAGGGGCTGTTTTTGCTATCTTTGCGGGCATAGCTCATTGATTTCCTTTATTTACTGGGGTTACTATACACCCTCGTTGGCTTAGAGTTCAATTTGTAGTTATATTTGTAGGGGTAAATATGACATTTTTTCCACAGCATTTTCTAGGCCTTAGGGGTATACCTCGTCGTTTATCCGATTACCCTGATACTTATGCCCTTTGAAATATTGTGTCTTCAATTGGCTCCGCTATTTCTCTAATTTCTGTACTTATGTTTTTAGTAATTGTGTGGGAGGCATTAATTTCCAGTCGGGCTATTTTATTTTCTTACGCCCTTAGTTCTTCTTTAGAGTGAAGACATCATTCTCCTCCGGCAGATCACAGATATGATGAGATTCCTTTAATTTCTGTGGCATGATGAGACAGGTTAAATTTCCAAAATGGGGCATCCCCTCTTATAGAACAGTTGATCACATTTCATGATCACGCCATGGTAATTTTAATTCTTATTATAATTTTTGTTAGACATATTATATTCTCAATACTGTATAATGTTTTTATTCACCGGTTACTTTTACAACACCAGACAATTGAATTAATTTGAACAGCCTTGCCCGCTATTATTCTTTTATTTTTAGCTTTCCCCTCTCTTCGTCTTTTATACCTAATGGATGAAATTAATCATCCTTGTGTCACAATTAAAGTCATTGGAAAACAATGAAATTGAATTTATAACTATTCAAATTTTTCTTTAGTTAAATTTAGATCCTTTATAGTCCCTACTAATAAACTTGGATTTCGTCTATTAGAGACCGATAATCACATAGTTATTCCGGCGGAAACCCAAATACGAGTACTAGTTACCTCTAAAGATGTAATCCACTCTTGATCTGTCCCCTCTCTAGGGGTTAAAGCAGATGCAATTCCTGGGCGATTAAACCAGCTGAGATTTACTTGCACCCGGGTAGGACTATTTTATGGCCAATGTTCAGAAATTTGTGGCGCTAATCACAGTTTCATACCTATCACGGTAGAGAGAGTCCCTTTGTCCTCTTTTGTGTCCTGGGTCAAA---ATAAATTTTCACCCTTATCACTTGGTAAATATAAGTCCTTGGCCTCTAACTAGCTCCTTAGGGGCCCTATTCTTGGTGTCTGGCCTTGTGAATTGATTTCATTTTCAAGATAGCAGGCTTTTAATTGTGGGGGTGTCAAGTGTTCTTTTATCAATAGTCCAATGGTGGCGTGATATTATCCGAGAGGGCACATTTCAAGGGTTACATTCCCTTAAGGTGCAAACTGGCCTCCAATGGGGGATAATTTTATTCATTGTGTCTGAAATTTTATTCTTTTTTTCTTTTTTTTGGGCTTTTTTTCACAGGAGGCTCTCTCCTTGTGTAGAAGTGGGCAGAATATGACCCCCTAAAGGAATTGATCCTTTTAACCCCTTTCAAATTCCTCTTCTTAACACAGCTATTCTTTTAGCCTCGGGGGCTACAGTAACTTGGGCTCACCATAGCTTAATTCATTATGCCCACACTGAAGCCATTCAAAGCCTGGGGTTCACTATTTCTTTGGGCATTTATTTTACTGCCCTTCAAGCCTTAGAGTACTTTGAGGCGCCTTTTACTATCGCAGACTCTGTCTACGGGTCTGTCTTCTTTGTTGCTACCGGATTTCACGGTCTTCATGTGATTATAGGCTCAACTTTTTTACTAATCTGTTGAATTCGACATGAGCACGGACATTTTTCTATTGGCCATCATTTCGGGTTTGAGGCTGCGGCTTGATACTGGCATTTTGTGGACGTTGTGTGATTATTTTTATATATTTCTATCTATTGGTGGGGGGTTTTCAATCGCAAAGAGGATCCGGTACTAAGGCTTGCCAATAACGCCTTAGTGGATATGCCCGCTCCCATAAACTTATCAAGATGATGGAACTTCGGATCACTTCTTGGCTTATGTTTAGTTTCCCAAATACTATCGGGCTTAGTATTAGCTATACAATATTCTAACACTATGGATAACGCTTTTGACAGGGTCGTACGTATTTGCCGTGATGTAAATTACGGGTGATTCTTACGCACTCTCCATGCCAATAGCGCTTCTCTGTTTTTTATTTGTCTTTATGCCCACACTGGCCGTGGAATATATTATAACTCTTTTCGTTTTACTTCAACTTGATCTGTTGGTGTAACGCTTTTACTTCTTGTGATAGCAACAGCTTTTTTGGGGTATGTTCTCCCATGGGGACAAATATCCTTTTGAGGTGCAACCGTAATTACTAATTTACTGTCCACTGTCCCGTATATTGGACAAGATTTAGTCCAATGACTATGGGGAGGGTTTGCCGTAGATGGGGCCACACTTACTCGATTTTTTACATTTCACTTTTTAGTGCCTTTTATTGTGGCAGCTCTTGTGATAATTCATATTTTATTTCTCCATCAAACAGGGTTTAATAACCCCTTAGGTATTATTGCTTCCCAAAATAAAATTCCATTCCATCCTTATTTTGTATATAAAGATATTGTGGGGTTTGTTTTATTTGCTTTTTTTTTGGTTATAATTGTTCTGCTTGCTCCTTACCTATTGGGTGAC---------------------------------------------------------------------------------------------------------------------------------------------------------------------------------------------------------------------------------------------------------------------------------------------------------------------------------------CCCTTGGGGCTTAAACTTATTTTTCTTATTTTTTCTGTTCTCCTTAGAATTGCTTTCTTTACACTTTATGAGCGGAAAATCTTAAGATACTCCCAAAAACGAAAAGGCCCAAATATTCTTGGGCTCAAGGGGATTTTACAGCCTTTTAGGGATGCTATTAAACTATTCACAAAAGAGCCTATCTTTTTAAACTCTAGAAATATTATTTTAATAGTATTAAGCCCTATTCTTTCTCTTGGGTTAACTTTGACATTGTGGTTAAGGTGTCCCTCAGAATTAGGAATACTTGAGATTTCTTTAGGTATTGTTTTTGTTTTATGTTGTTTAAGGGCTGGGGTGTATCCCACCTTAGGGGCAGGTTGATCTTCTAACTCTAAATACTCTTTATTAGGAGGATTACGAGCAGTGGCTCAAACTATTTCCTATGAAGTGAGCCTGGCTATTACTTTATTAAGTTTTATTATTTTATCGACAAGATATTCTATAGATAGGTTTGGACAATGGTTCTTAATTATAGTGTTGCCTTTAGCTTTAATTTGATTTGTGTCATGTTTAGCTGAAACTAATCGAACCCCTTTTGATTTTTCAGAAGGGGAGTCTGAACTTGTCTCAGGATTTAACACAGAGTATAGAGGGGGAGGTTTTGCTCTTTTCTTTTTAGCGGAATACGGTAGTATTTTATTTATAAGTATATTTTTTGCCCTGGTGTTTATGGGTGGAGAGGGCCTATCTTTAACATTTGCGAAAACAACAATAGTGGCTTTTTCATTTATTTGAGTCCGTAGCACGTTACCACGATTTCGATATGATAAATTGATAAGATTGGCATGAAAAGTGTTTTTGCCTGTTACATTGGGCTATTTTATATTTTTTATAGGGTTTAAATTATTCATTTTTAAATCCTTATTTAGTTCAACCTTAGTACTAGGCACTCTTCTGTCAATCTCTAGTTCATCTTGATTTGGTATCTGGATTGGGCTGGAGTTAAATTTGTTATCTTTTATCCCTCTTATAGGGCTAGAGTCCGCTTTAAAATATTTCTTAGTTCAGGCTTGTTCATCTTTAGTGGTTTTACAGGGGGGTTTAATCTTGTCTTCAACTAGCATAGTGCTAGTAATATCTGCTCTTGTCCTAAAAGCGGGAGGGGCGCCTTTCCATTTTTGGCTCCCTATAGTTGCTGAGGGTTTAAGTTGAAGTAAAGTTGCTCTTCTTTTAACTTTACAAAAAATTGCGCCTTTAACCCTGGTGTCTTATTGCTTACCCGTAAAAATAACATTTATAAGAATTATTATTTTATCGGGTGTTGTTGGAGCCTACGGCGGGTTTAATGAGACACTTCTTCGAAAAATTTTAAGGTTTTCTTCAATTAGACACATAGCTTGAATATTTGTAGGGATACTAATAGGAGGCAGGGTATGATTTATTTATTTCTTGCTTTACTGTTTAATCTCTTTAAGCCTTATATTCCTTTTAATTTTCCATATAAATCAAATTAGTAGAGAATTAAATGTTGGGTTTAGACTCATATCTTTAAGGGGTCTACCTCCCTTCTTAGGATTTTTACCAAAATGACTTATCATTCAAATCTCTCTCTTTATTATTATGATTTTAATTGGGACGAGACTAATTACTTTATTTTATTATTTACGCACAATGCTGGTGTCTTTTTCTTTAATAAAATTATTAAAATCTTATTTTATTTTAGCGCTCAATGGCCTTGCCATTAGAGGGTTTATTATACTTTTATTGAGAAGAATAAGACTAATCCTATTTTTAATTGCTCTGGCACTAGTGGGGGTCACTATCCTTTTAGGAAAAAAATCTGAAATTGATCGAGAAAAAACTTCTCCTTTTGAGTGTGGATTTGATCCTTTAGGATCGGGCCGACTATCTTTTTCTCTACGATTTTTTATAATTTCTGTGATCTTTTTAGTGTTTGACGTAGAGATTACTCTTCTTTTACCTTTAGTTGTAAGGGAATTATCTATTTGAGCGGCCATAAGGGCTTTATTTCTATTAATCTTACTCGCGGGTACTTTCCACGAATGGGGCGAAGGATCTTTAGATTGAAAA------ATTTCTCCGTGGGCAATGTTAATATTCACGATGGGTTTCATTAGATTTGTCTCTAATTGAAATCATATTTTATCTACTTTAATTGCTCTTGGACTTATAGCATTAGCTTTGTTTTTTGCTTTTGCATGTATAAGATACAGAGAAATATATTTTTCTTTTTATCTCGCCTTAGCCGTATGTGAAGGGGCTCTAGGCCTTAGAATTTTAATCTCTTCAGTTCGTAGCAAAGGAAATGATATGCTTTCTATGATAACTCTTCTCTTTTCTTCTTTGTTCTTAGGGGCATGTGTTTTAAATTGATTAAGGTTAATAATTGCATTTATTTTTTGTTTTATAGTTTCTATTCTTTTATTTAAGCATAATGTAGATGTTTTTGGGGTAAATATAACTTTAGACACTTTATCTCTTAGTTTAATTAGTCTTAGGATCTGAATTAGAATACTAATACTTCAAGCAAGATGACAAATTAGGCAAACACAAAAATTTACTCGGTTTTTTATATTAATAATTGTCATTCTGTTAAATTTACTTACTTGAACCTTCAGCACAAGTGATTTAATTCAGTTTTATGTCATATTTGAGTGTTCACTAATTCCAACATTTATTTTAATCTTAGGCTGAGGATATCAGCCAGAGCGACAAGCCGGTGTTTACATGTTATTGTACACTCTTTTTGCTTCTCTTCCTCTTTTATTGTCTCTTCTTCTTTGGAATGTCTGGGACTGCTCTTCTAATATAATTATAGCTTCTGGGGCATATCAGATGTCCCCCGCTGTCTCCACATGAGGCCTGGCCTCTTTATTTGCATTTCTTGTTAAGCTCCCTCTTTATATTGTTCACCTATGGCTTCCTAAAGCCCATGTGGAGGCCCCAGTAGCTGGCTCGATAATACTGGCCGGGGTCTTACTTAAATTAGGAGGGTATGGTTTAATTCGAATTGCCCCAAAACTTAATTTAAGCCTTTTTAATTTAAATGGAATTTTAATTATTTGAGCTATTGTGGGGGGCATAATTGCTAGCCTTATTTGTGTCAGTCAAATCGATGTAAAATTTTTAATTGCCTTGTCTTCTGTTGCACATATATCAATAGTGCTTGGTGGAGTAATAACATTTTCAAGATGAGGAGTTAATGGGGCTATTTTTATTATAATAGGGCACGGATTTTGCTCTTCTGGACTATTTTGTATTGCTAATATATCTTATGAGCAAATTGGATCGCGATGCTTAATATTATTAAAAGGGCTCCAAACCATAATGCCTTCTCTCACCTTATGGTGATTTTTATTTGCTGCAGCCAATATGGCTGCACCCCCCTCTCTTAACCTTATAGGGGAAATAAATTCCATTATTGCTCTTGTCTCATGATCTAAATCTCTTTCTTTTCCTCTTGCCTGATTAGTATTTTTTGCAGCAGTTTATTCTCTTTATTTATATTCCATTTCACAACATGGAGGTGCTTCTGTCACCCCTTCAACCCCTCGAGAGTTTTTAACTCTTTCTTTGCACTGATTACCCTTAAATTTAATTATTTTAAATCCTATTTTATTTCAGCTAATTTTAATTTTATTACTCTCAAGAGGCGGTTTATTTATTTTAGGTTTAATTTTTTTATTGTCCGAAGAAAGAAAAGTTTTAGAGTTTTGGTTTGTGAGTGTGGGAAGAAATAATTTTACTCTATATTTTGACTGAATATCGGCTCTTTTCTTCTCTTTTGTCTTTATTTCGGCCTCTGTAGTATTTTATAGCGGGTATATGGGAGAAGATCTCAATATCACCCGTTTTATTGCGCTTGTCTTATTGTCTGTTGCGAGTATATTCTTTTTAGTCTTTAGCCTAAATTTAGTGAGAATTTTAGTGGGCTGAGATGGGCTGGGGCTTGTCTCTTACGTATTAGTGATTTATTATCAGAATAAAAAATCTAATGCCGCGGGAATGATTACGGCCCTAAGAAATCGGATTGGTGATGCTGCAATTCTTTTAGCAATTGGGGTTATAGTGGAATCTGGTAGATGAAATTTTATATTTATGCAGGAAAATGAAAGAAGAATATTACTTATCTTAGTGGTGTTAGCCGCCATAACTAAGAGGGCTCAAATGCCTTTTTCTGCATGGCTGCCGGCGGCGATAGCCGCCCCTACCCCCATAAGAGCACTAGTCCACTCTTCTACACTTGTAACAGCAGGGGTATACTTATTAATTCGTTTTAATCCTCTTTTAATGGGGCATTACAAGGTTTTATTTTTAGTGGGGGTGTTGACTAATCTGATAGCCAGTATTAGTGCTAGTTTTGAGAGGGATTTGAAGAAAGTGGTAGCCTTGTCCACATCAAGCCAATTAGGGATCATAGTTTTTACTATTGTCCTTGGGGTAGCAAAATTAGCATTTTTTCATCTTTTGACACACGCTATATTTAAAGCCCTTTTATTTATATGTAGGGGAAAAATTATCCACGAGTCGGGAGAAACTCAAGATATCCGCCACATGGGCAGTTTGGGGCTGAGATTACCCTATACGGGTATGTGTATAAATTTATCAAATTTAGCACTGTGTGGATTTCCTTTTATGGCTGGATTTTATTCAAAAGATTTGTTAATTGAAGAGGGCTTAATGGGGGGTTATTCTTTGATAACTATTATTTTAGCGGGGCTAAGAGTTGGATTGTCCGCGGCTTATTCTATCCGATTAACTTTTTTAAGGTTTTTAAATTTTAGTAATCAAGTCCCTTTAAGGGCCAGAAAAGAAGAAGATGACATTATGTTTAAGGCTAAATTAGGCCTCATATTTATATCTTTAACGAGAGGAGCAATTTTATCTTGGATAATTTTTCCCTCTCCCCCTGTGGTAGTCTTGTCTTTAAGTGAGAAACTATTGCCCTTATTTAGTTGTCTGTTAGGGGCTATTTTAGGACTAATTTTAAGACTGAATTTAACTTTAGGGATAAAAATTTTAATAAAAAACTATTGAGCAGAGGGATTTATCCAGATATGATTCTTGCCTTTAATATCAGGTCAATCTTTTGGGGGTTTAAGTTTAAGGGTGAGTAATAAAACTTTAGACCTGGGGTGGTGAGAATTATTAGGTGGACAAGGTGTTTACCACAGGTTAGGATTAGGGACTAGTTCTCTTTTAAAAGGGCAGTCCAATAGTATTAAGGTAATTTTAATTTTATTCAGGGGGGTTATTATAATTTTTTTGGGTATTATGTTAAATCTTGGGCTAATCTCTATAGCCTTACTAATAGTGCAACTTATGACTCCCTATTTGATAGTGGGGGTTTTAATTTTACAAACTTTATTAGTTTGTGTTTATTTGGGACTAGTAAGAACTCTTTGATTTTCTTACATTTTATTTTTAGTGGTCTTAGGGGGGATATTAGTTATCTTAATCTATACCTCAAGACTTGTCTCTGAAGAGATTTTAGAAAGTTTCGCATATATGGGA---ATTACTCTTTTTATTTTAAGTGGAGCAAATTATTTATTTTGAATAGGGGTAGACTTATTAGAGGCGGTTAGGAGAATTTTTTCTTTAGAATATTCCCTAGTGGTAGGTTATCTTCTTCTAGCTTTAATTTGTGCTATAAATTTAGTTAAATCAAAATATGGACCTCTACGCATATTAAATGAAAATAAAATTTAGTACTGCAAAGGAAATTTTAAATTCTTCTACCTCTTGTGTCAGGGAAATTTAATTTACAGTTCTCGAAATAAATAGAGCTATATTCGTAAAATTATTAATCTAAGACTAGAAAAGAAATCTTAGCCGATATTTATATCTAGTTAATTTAAAATGTAAATTCACACGGGAATAATAAATATGTAAAGGTCAACTTTCTTTTGTGAAATAGATTAATTTTTATTATAATTTAATCTCTTAAACTTATAAATTAACAATAATTATAAACCATTATAATAAATTTATCAGTA-ATACTTATATAAACTTTTAAGCCTAATCTAAATTTTAATTAAAAGAAGAAAGAAATTAACTCGGCAAA-GTCTCCCGCCTGTTTATCAAAAACATCGCCTAGGGTTTTCTCTTAGGTCGCGCCTGCCCAATGATTAAATGGCCGCAGTATACTGACTGTGCTAAGGTAGCATAATAATTTGTCTTTTAATTGAAGGCTAGTATGAAAGGAATGACGAGGAGAGATTTCTGTCATAAAAATTAAATTGACATAAAAGTTAAAAGGCTTTTAGAGATTAGAAGGACGACAAGACCCTATAAAGCTTTACCTGTTGGTTTTACTGGGGCGGTAAAATTTTAACAACATTAATAAAAACACCTTAAATGAAATTTATAATCCTATTAAGAACAAGTTACTTTAGGGATAACAGTGTAATATTTTTAAAGAGCTAATCGCCAAAAATGATTACCACCTCGATGTTGAATTGAGATGAAAGAAAGTCTGTTCGACTTTTAAATTTTCACATGATTTGAGTTCAGACCGGCGTAAGCCAGGTTAGTTTCTATCTTCTAAAAAAATCTAATTGTACGAAAGGACCTTAGAGTAGGGGATTCCCGTTTAATCCTGGCAAAGGTCGCGTACATCTGCATGAATTCTTTTGAGCAGCGGAAAATTTTAGGTGCCAGCAGTCGCGGTTAGACAAGAGAGAAGTACTCTAACCTTAGTGAAGCTTTAGAATAAACTGGGATTAGATACCCCACTATTCTCTGACCCCTTAAGGGTAATAACTATTTTCTTCAAACTCAAAGGATTTAATCTTCTTAGAGGAACCTGTCTCATAACGTCACAACACGAAGAATCTTACCCCTTAGCTCGTATATCGTCATCTAAATTCCCCCACAAGGTTTAAAGGGGCACAGTATGTTAGATCAAGGTGCGGCGCATGGCATTAGATGGGTTACAGTTTCAATTTTAAAGGTGAAAATGGATTTAACAGTAACAACCGGCTCTTAAGCATGCACATATCGCCCGTCATTCTCGAGATAAGTCGTAACATAGTAGGGTGTTAGGTGTGAGTCTTTTAAACTAAAGATAAGCTAAAAAGCTAATGGGCCCATACCCCGTACATGAGTTTAATCTCTCTTTGTAAAGCCAA-AGAGAGGCAAATTTTTGTTACAAATTTAATTGGACAAGAAGCAGTTTAATTAAAATATTAGTTTTGGGGACTAGAGATGAGATAAAGTTATCTTTGAGTGTCTTGCACATAATTTTTTGAATTTTAAGGAAAACCTTTAATAGTTTAATAAACACTATCTTTGTAAGGTGGAGATGAGTCTTCT---ACGTGCATCTTATTTACAATAAGAAGGA----------------------AATGGCCGAATTGTAAGCGGTGAATTGTAAATTCTCATGATTAATTCTTTTAAACTATAGTTTAAAAATTTTTAATTTGCACTTAAAAG--GACTTTTAAAATCAGACTGCAAACCTGAAAGGCA-TTAGTGCTAAAGTCTAAAATTTAGTTACAATAATATAGAGTTGTCAACCCTAAGTTTTTGAATATAATACTGAAGCTATTAAGGAGTTTTTGTAGTATAAAGTACGCCTAGTTTCCACCTAGAGGGATCATTTTCTAATAGTTTAACAAAATTTTAAGATGTGGCCTTAAAGAAGAGGTG
>Idotea_baltica_DQ442915
---ATAACTAACTTATTTTCTGTATTTGACCCCTCTTCCAGATTATCTTTAAATTGGGCAGCTGCAACTTTAGGGTTGATCTTTCTTCCATACTGTTTTTGGACGGTACCTTCACGGTATACCGCAGTTTTTAAGAGAGTTGAAAAAGCTTTAAGCCGTGAGATAAATCTGTTGTTAGGAGAATCCAACCAATTCTTAACTTTAATTTTCCTCTCTATGTTTATTTTTATTTTTATAAACAATAGGTTAGGTATATTACCTTATGTATTTACAGCCTCAAGGCAGCTAGTTATCAGGTTGAGCCTTGCTTTACCTTTGTGGACTGGATATTTTATTTACGGGTGGGTAAAACACACCACTCATATGTTGGCACACCTAGTCCCTCAGGGTACTCCTGGAGTTCTTATACCTTTTATAGTGCTGATTGAGAGAATTAGAGGAGTAATCCGACCGGGGACCTTGGCCGTTCGACTCGCTGCCAATATAATTGCAGGGCATCTCTTATTAACTCTTCTTAGAGGGTCTATCTCTATTTTTTCTCCACTTAGTGGGCTTATTTTTCTCGTAAGTCAAATTGCGTTATTAGTGTTGGAGACAGCTGTAGCTGTGATTCAGGCTTATGTGTTTGCTGTTCTTAGAACTCTTTACGCCAGAGAAGTTATGCCTCAGATAGCTCCTATGCCTTGAGTAAGACTAGAATTTTTCTTTTTGGGATGTTTATTTATCTTTCTTAGAGTTATTTATAACTGAAGATGAACGCAACGATGATTATATTCAACTAACCATAAGGATATTGGAACATTATATTTTATTTTTGGGGCGTGGGCTGGTGCAGTAGGGACAGCTTTAAGGATGATTATTCGCACGGAGTTAGGACAACCTGGGAGTTTTATTGGAGATGATCAGATTTATAATGTAGTTGTTACAGCTCACGCTTTTGTAATAATTTTTTTTATGGTAATACCTGTAATAATTGGTGGGTTTGGTAATTGGTTGGTCCCTTTAATGTTGGGGGCTCCAGAAATAGCTTTTCCGCGGATAAATAGTATAAGCTTTTGGTTACTCCCCCCTTCCCTTATACTGTTGCTCAGGAGGGGGCTAGTAGAGAGGGGTGTTGGAACAGGGTGAACTGTATACCCCCCACTTGCGGCGGGTATTGCGCATAGGGGGGCTTCTGTAGATTTGGGGATTTTCTCTTTACATTTGGCTGGGGCTTCTTCTATTTTAGGGGCTGTCAATTTTATTACAACTGTTATTAATATGCGCCCAGCGGGAATAAGATTTGACCGTATTCCGCTGTTTGTGTGATCTGTTTTTATTACAGCAATTCTTTTACTCTTATCCCTCCCAGTACTGGCCGGAGCTATTACTATACTTTTAACAGACCGTAACCTAAATACCTCTTTTTTTGACCCTAGAGGAGGAGGGTACCCTATCTTGTACCAACACCTATTTTTGTTCTTTGGGCACCCTGAGGTTTATATTTTAATTCTTCCCGCCTTTGGAATAATTTCCCACATTATTAGTCAAGAGTCGAGTAAGAAAGAGGCATTCGGAACTTTAGGTATAATCTACGCTATAGTAGCCATTGGAGTTTTAGGGTTTGTAGTTTGAGCCCACCATATTTTTACAGTGGGGATGGATGTAGACACGCGAGCTTATTTTACATCTGCGACTATGATTATTGCAGTCCCAACGGGGATTAAAATTTTTAGGTGGTTAAGAACTCTCCACGGTGCTCACTTTACTTATAGCCCGCTTTACTTTTGGAGGTTAGGATTTGTATTTTTGTTTACAGTGGGAGGGTTGACAGGCGTTGTTCTAGCTAACTTCTTCTTTGATATTATTTTCCACGATACTTATTATGTGGTGGCGCATTTTCACTATGTACTTTCTATGGGGGCGGTATTTGCCATTTTTGCAGGAATAGCTCATTGGTTCCCCCTCTTTAGGGGGGTAACAATAAACCCTAGGTGGTTAAGGATCCAGTTTATTACTATATTTGTGGGGGTGAATCTAACTTTCTTTCCTCAACATTTTTTAGGGTTAGGGGGGATACCCCGTCGGTACTCAGATTACCCAGATGTGTATAGATTTTGAAATATTGTGTCCTCTCTAGGGTCTATAATTTCTCTTGCCTCTGTGTTAGGATTTATTGTAATTTTATGGGAGGCATTTGCAGCAGGGCGCTCTATTTTGTTGACAGACGGTCTAGGTTCTTCATTGGAATGGTTACACCATACTCCACCTGCTGACCACAGGTATGATGAGACCCCTCTAATCTCTGTGGCGTTATGGAATAGGCTTGGATTTCAAAATGGGGCTTCCCCTTTAATAGAGCAGTTGATCTTTTTTCATGACCACACGATGGTTATTCTAGTTCTAATTGTTACTCTTGTGGGGTATATACTGGCAAGGGTTTTATTTAATTTATTTATCAATCGATCCCTCTTGGAGAGACAAAATATTGAGGTAGTTTGAACTGTGTTACCTGCTGTTATCCTGCTCTTTGTAGCTCTCCCTTCATTACGCCTGCTCTATTTACTTGATGAGGTAAATCAACCAAGTCTAACTGTTAAGGCTGTGGGGCATCAGTGGTACTGAAGGTATGAATATTCAGATTTTATAAATGTAGAATTTAGCTCTTATATGGTCCCAGAGAGGGATAATGATTTTCGTCTTTTGGAGACGGATAACCATACTGTTGTCCCAACAGGGGGGCAAGTCCGACTTTTAGGTACTTCAGTAGATGTAATCCACTCTTGAACTATTCCTGCGTTAGGGGTGAAGGCTGATGCTATCCCTGGGCGGCTTAATCAGATAAGGCTTATGGTGTCACGGCCTGGTCTTTTTTACGGGCAGTGTTCTGAGATTTGTGGCGCTAATCACAGGTTTATACCTATTACCTTAGAGAGGGTTTCTTTTAGGGCATTTGTAGCTTGGGTAAATATGACAAATTTTCACCCTTACCACCTAGTTAATCTGAGCCCTTGGCCCCTAACCAGCTTTATTGGAGCTTTTTTAATGGTAAGGGGTCTAGTTAAGTGATTTCATTTCTTTACCCCAGACCTCTTATCACTTGGGGTGTTGAGGNNNNNNGCTTATTTTATTCAATGATGACGAGATATTGTGCGTGAGGGGACATTCCAAGGTCTTCACACTTCTAAGGTCCAAGTGGGGCTTCAGTGGGGTATAATCTTATTTATTACATCGGAAGTCTTATTCTTTTTCTCTGTTCTATGGGCTTTCTTTCACAGTAGGTTAAGCCCTTCTTTAGAAGTAGGGAGGTGCTGGCCTCCTAAGGGGATTGACCCTTTCAACCCATTTCAAATCCCCCTCCTCAATACTGCAATTTTACTTGCCTCGGGGGCGACAGTAACTTGGGCACACCATAGCCTAATACACGGGGAGCACACGCAGGCCCGTCAGAGGTTAGGGTTAACGGTTTTATTAGGGCTTTACTTTACTGCTTTACAAGCTTTGGAGTATTTTGAGGCTCCCTTTACCATTGCTGATTCTGTATACGGATCTACCTTTCTTGTCGCCACAGGGTTGCATGGTCTCCATGTTATTATAGGAACAACTTTTTTAATGGTATGTTTATTTCGTCTTGGGCGAGCACATGTTTCCTTTAACCACCATTTTGGATGTGAGGCAGCAGCTTGGCTATGGCATATTGTAGATGTGGTTTGGTTGTTTCTGTATATCTCAATCTACTGGTGAGGA---ATATACCGTAAAAAAGACCCCCTTATTAAAATTGTAAATGGTGCCTTAGGTGATATACCTGCTCCGAGAAATATCTCCAGATGGTGGAACTTCGGATCCCTTCTAGGCTTATGTCTTGCCATCCAACTTGTTAGAGGTATCTTACTAGCCCTCCACTACTCTAACTATATTGATAATGCTTTTGATAGAATTGTTCATATTTGCCGTGATGTATATTACGGTTGACTCCTTCGCACCCTACATGCCAATGGAGCCTCTTTCTTTTTCATTTGCCTTTACGCCCATACCGGGCGAGGGATTTACTTTGGTTCTTATCACTTTATTCACACCTGATCTATCGGCAGTAACCTTATTGTTTCTAGTGATGCAACAGCATTCTTAGGCTACGTCCTCCCATGAGGACAAATATCATTTTGAGGGGCAACAGTAATTACTAATCTACTCTCAACCATCCCATACGTGGGGGGAGATCTTGTCCAATGGCTATGAGGGGGGTTCTCGGTAGATGGTCCCACATTAAGCCGATTTTTCACATTTCATTTCTTACTTCCATTTATTATCTCAGCTCTTGTAATCATTCATATTTTATTTTTACACCAAACAGGGTCCAATAACCCACTTGGGGTATCCTCCGCCCAAGACAAGGTGCCGTTCCACCCTTATTTTATCTACAAAGATGTTGTAGGGTTTATTATCCTTTCCGCCATCCTTATTGGGGTCGTTCTCCTAGATCCTTACCTGCTAGGAGACCCTGAAAACTTCAACCCTGCAAACTCTCTCAGAACTCCCCCGCATATTCAGCCAGAATGGTACTACCTGTTCGCCTACGCAATTCTACGTTCCATCCCCAATAAACTAGGAGGGGTTGTATCTCTTGTAGCCTCTATTGCTATTCTT---ATACGCCCTACCTCTTACGAGGGTACCCAATTACAATACAGATCCTATTCTGAAGATTGCTATCCATCTCTG---------------------------------------------------------------------------------------------------------TCCTTGATTCTCAAGTTCGTAGTACTTTTATTGTGTGTCTTGATCAGAGTTGCTTTCTTCACCTTATATGAGCGTAAGATTTTAGGGTATGTTCAGAAACGTAAGGGCCCTAACAAACTTGGGGTCAAGGGAGTACTCCAACCTTTCAGAGACGCCATCAAACTTTTTACGAAAGAGCCAGTGCTCCTTAACTCAAGTAATATTTCCCTCTACTTTATCAGCCCAATATTGTCTCTAGGTTTAACTTTGACACTGTGGCTCAGCGCCCCCTCCTCTTTTAGAGTCTGCGAGATTACTATAAGTGTAATTTTTATTCTTTGTTGCCTTAGCGCTGGAGTCTACCCTGTCTTAGGGGCAGGATGGGCCTCAAATTCTAAATACTCCCTTCTAGGGGGGCTACGAGCAGTGGCCCAAACTATCTCCTATGAGGTTAGACTTGCTATTATCTTACTTAGCTTTATCACCCTCACCTCCAACTACAGCGTAGATACCTTTGGGCAATGGCTCATCCTCCTCTCCCCTCCCCTCGCACTTGTCTGGTTTATCTCATGTTTAGCAGAGACCAACCGCACCCCCTTTGACTTTTCTGAGGGGGAATCTGAGCTCGTCTCAGGGTTTAATACTGAATTCAGGAGGGAGGGGTTTGCCTTATTTTTCTTGCCGAGTACGGTAGAATCTTTTTATGAGAATATTCTTAACCCT---TATTTCTTAGGGGGAAGGGATATGTCTCCCCTCCTCCCCAAATTTGCTATAGTTGCTTTTGCATTTGTGTGAGTTCGAGGCACCCTGCCCCGCCAACGTTACGATAAACTCATAGGGCTAGCTTGAAAATCTTTCTTACCTATTTCCCTCTCTTACCTCATATTCTTTATAGGGGTCATAAGACTTATTTCAAAATCTATATTTTTTTGTTCTTTAGTGCTAGGGGCAGTTGTAGCTATATCTAGCTCTTCTTGGTTAGGGGTTTGGATAGGGTTAGAATTAAATTTACTATCTTTTATCCCTATTATTATACTAGAGGCAGGGTTAAAGTACTTTTTAGTTCAAGCCTGTTCTTCTTTAGTTGTTCTTCAAAGAGGGGTTTATTTTATTAGGGTAGATGTTGTACTTGTGGTACTGGCTCTGGTAATAAAGGTTGGCGGAGCCCCTTTCCACTTCTGATTTCCCTCTGTCTCAGAGGGGTTAAATTGAGGTAATGTGATAATTTTGTTTACTATTCAAAAGGTTGCTCCGTTAACTTTACTTTTCTATTTGTATGAATTGGAGACTATTTATTATACTATTGTTATCTTATCGGGCACAGTAGGGGCTGTAAGAGGGTTTAATGAAGTGCTTTTACGTAAGCTATTGAGGTTCTCATCGATTAGCCACTTAGGGTGAATAATCTTAGGAATATCTATTTCAGGTTGGGTATGGGTTGAGTATCTAGTATTTTACATTATTATTACTATCAGGTTGATATTTATTTTAATTTTTCATCTCAGGCAGATTTTTGGAGGAGTTATTTTAGGTATTTCTTTTATATCCTTAGGGGGGCTTCCTCCGTTGGTAGGGTTTTTGCCTAAGTGACTTTTAATTTCATCTGTCTCACTAGTAGTGGTTTACCTCATTGGTATAAGTTTAGTAACTTTGTTTTACTATCTTCGGGTAGGGTTAAGATCGTTTTCATTGATTAAGGAAAGGTGGGAATATATTATTCTATTTTTTAATGGCTTAGTTTTAAGAGGGTGGGTAATGATTTTAACTGCAGGGGTGAGAGGGGCAATATTTCTGGTAAGGGCCATCCTCGTAAGGGTCTCTATCCTCTATGGGGTAACGGCTAACAGAGATCGGGAAAAGAACTCCCCGTTTGAGTGTGGGTTTGACCCAGTCGGCAGGGTGCCGGTTAGACTTTCTCTACGATTTTTTCTAATTGCTGTGATTTTTTTAGTTTTTGATGTTGAGATTGCACTTCTCCTTCCTAGTTTCGAAAGAAAGTTGGTAACATGGGTGTTCTTAGGAGAAGGTATTTTTATTAATCTTATTAGGGGGAGCTATCATGAGTGGCGTGAGGGGGCGTTAGATTGAAAGATACTCCAGACCACCAGATTTATTTTTATATTTCTCATGGGGATCAGAAAATTCATATCAAATTGAAATCACATCCTATCTACACTAATCTCTCTCGAATTCATGGCTCTGTCCCTATTTTTCATATTTGCTATAGGG------GGAGAGCTCTACATCTCCTTTTATCTAGCAATCGCTGTTTGTGAAGGAGCATTAGGGCTCAGAATATTAGTCTTATTCACTCGCGATAAGGGAGATGATATACTCTCTATGATAACTTTACTTATTTCAACACTATTTTTAGTTTTTTCTTCTAGAGGATGAGTGTCATTGGTACTAGCCTTATCTAGAATTATACTATGTTCCTCCTCCCTCTTAAAACACGATCTTGATTGATTTAACTCCAATATGCTATGAGACACCCTCGCGATTTCACTAATTATATTGAGAATATGAATTCTCTTCTTATCATCCTCGCCAGTTGACAAACTCTCCCAAGAAAATGAGTTTAGTAAGTTATTTATAACTACCACTGTCCTGCTTTTAATTACACTCCTTGTAACATTTAGTGTTACTGACTTCTTACATTTCTATATTTTATTCGAAACCTCTCTTATTCCTACATTTATGTTAATTTTAGGGTGTGGTGTACCAGCCTGAGCGAGGTCTGGAGTGTATATACTAATCTACACTTTATTGGCCTCTCTTCCGCTTCTTTTAGCCCTTCTCGTATGAAAATCTAATAGAAACTCTTTAAATATAGTTATTGCTCCTGTCCTGCCCTCTACCTCCCTCCTCTCGACCTTATGGTTAATTTCCTTTTTCACAGCTTTTTCAGTAAAACTTCCTCTCTATATTGTCCACCTCTGGCTTCCCAAAGCTCACGTAGAGGCCCCAGTAGCAGGATCTATAATACTAGCAGGTGTGCTGCTAAAATTAGGAGGGTACGGGCTCATTCGCTTATCCCCCAAACTAAATTTTCCTTTGCTGTCTATAAATTGAATGCTAGTCAGATGAGCTATAGTTGGAGGGGTCCTCGTAAGATTAATCTGCCTTCGGCAAACAGATATTAAATTTCTCATCGCCCTATCTTCTGTCGCCCACATATCTATAGTAATAGGAGGGATCCTTACCTTCTCTAGGTGAGGGCTAAATGGGGCCATCTTTATTATAATAGTGCATGGGTTTTGTTCTTCCGGACTATTTTGTATTGCTAATATGGCCTATGAACGAACAAGGTCACGTAGGCTATTGATTATAAAAGGTATACAATCTTCCCTCCCTTCCCTCACCCTTTGGTGGTTCTTACTCGCTGTGGCTAACATAGCAGCTCCCCCTTCTCTAAATCTCCTAGGAGAAATAAAAGCAATCATTGCCCTCTTTAGCTGATCGTGAGTATTAGCCCTCCCTCTAGCCTGACTCACTTTTTTTGCAGCCGTTTATTCTCTCTACATGTACTCAACACTACAACAGGGTAAACCTTCCTATCCTTCATCTTCCCCCCGAGAACTATTAACGCTTTCTTTACACTGAATCCCCCTGAATGTAGTAATCCTCTCTCCCCTTACATTACAGTACGCC------------------------ATTATATTTAGAGCAAGTCTAAGATTTATGGTAACGGGGGCAAGTACGGTTTGGGAGTCTTTATTTTTAGGTAGGGGGCACACAATTCACCTCCTTTTAATTGAATGAAATATTCTCTGGTTTGGTTCTTTTCTTTTCACGGGGTCTTGGTGGGTATTTTTACACGGGTATTGTGGAGGAGAT---------------------TTTTTTTTATTTGACCGGGTTTTTAGAATATTTTTTCTGGTTTTTAGTCTTAATTTTGTTAGTATTTTGTTAGGGTGAGATGGACTTGGGATTGTCTCTTATATTTTGGTTATTTACTATCAAAATGAAAAATCTAGTGCTGCGGGGATGATTACCGCTCTCAGAAACCGTATTGGGGATGCAGCTATCCTCTTGGGCATTGGGGTTATGGCAGATTTAGGGAGTTGAAATTTTATATTTTATCAGACGCAGAGAGAGATTGTTTTACTGATAATAGTAATTTTAGCTTCTATAACTAAGAGGGCTCAGATACCTTTTTCTGCTTGGCTACCTGCAGCTATAGCAGCTCCAACTCCTGTAAGAGCTCTAGTCCACTCCTCTACTTTAGTGACAGCTGGGGTCTATTTGTTAATTCGATTTAATCCCCTCTTAATACAGTACCATAAAATTTTATTATTTAGTAGGAGCGTTGACTCACTTATGGCTAGTGTGAGGGCAAATTTTGAAACAGATTTGAAGAAGATTGTAGCTCTCTCAACATTAAGTCAGCTGGGGATTATAGTTTTTACTCTTTCGTTGGGGTTTGCTAGATTAGCCTTTTTTCACTTGTTAACCCACGCTATATTTAAAGCTCTTCTTTTTATATGCAGGGGGAAGGTAATTCATGAGTCAGGGGAGACACAGGATTCTCGTGCTATAGGGGGGCTGGCAGTGAGGTTGCCTTACACCAGTATGTGTATGAATTTATCAAATTTAGCTTTGTGTGGATTTCCTTTTATGGCTGGGTTTTACTCTAAAGATTTATTGGTTGAGAGGAGCAGTATGATTGATTTGGGGGTATTATCCTTAATTTTTGCCGGGCTGAGGGTGGGTTTATCTGCCTCTTACTCAATTCGTTTAACCTACAGAAGAATATTAAACTACAGAAGCCAATCTCCACTGAATTCAAGAAAAGAGGAAGATGAAGTTATGTATAAGTCTAAATTAGTTTTGCTTTTTATTAGCTTGGTAAGAGGGGCTATGTTATCTTGATTAATTTTTTCGTCTCCCTCTTTGATCCTCCTCCCTTCTCTGGTAAAGCTGCTTGCTATTTATAGTTTACTGCTGCAGGGTGTTTTAGGTGGTCTCGTATTGAGGTTGAACTCTATAGGGGAGTTGTTTATTCGAAACGGTTATTTTCTAAGAGGGGCAATTCAAATGTGGTTTTTACCTTGGCTTTCTGGGCAATCGGTGGGGCGCTTAGGCATGCAGGGTAGCAATAAAGTTTTAGACTCAGGTTGGTGAGAATATTTAGGGGGGCAAGGGATTTATAGGAACCTTGTAAAAGGGGCGTGAATCTCATTAGTGAGCCAATTGAACAGGGTAAAGATATTTTTACTAAAGTTTGGGTGGGTTACTATCCTTTGGGTGATTTTAATTTTAAATCTAAGTATAATTTCCCTTTTAATATCAATAATTCATTTTTCTTCTCCTTATATGGATAGTTTGCTATTGATTTTACAAACTCTTTTGGTAGCGATTTATTTAAGTTTGGTAAGATCTTTATGATTTTCTTATATACTACCTCTGGTCTACCTAGGGGGTATACTAGTAATTTTCACTTATGTGTCCAGATTAGTTTCTGAAGAGGGGTTTGAGAGAGTAAATTATTTAATT---GTAAGTTTAATTTTAATATTTAGAACAAATGTACTCTTTTGGTTAAATGGCAGTTGGAGATGTGTGATTAGGGAGTTATTTTCCACAGACTATTTGTGTGTAGTTATTTATTTACTATTAGCCCTAATTTGTGTCGCTAATTTAATAAAGTTTATTGCTGGCCCTTTACGTCTCTTAAATAAAAATATACTTAAGTACTGTAAAGGAAAAGGAAAATTCTTCTTCCTCTTGTATCAGGAATATTTAAATTAATCTTCCCGAATTGGATAGAGCTATACATGTAGCATAATTAACCTAAACCTAGAAGAGATATCTTAGCCATTATTTATATCTGGTTGCCCTCGACATTTTATTGTCAAATTAAAATTTATTTTAGAAGGGATAACCCTTTTTTAATTCCAAAATCAACTCACCATTGACTTTGATCTCTGGAGTGTAGGGGGACATAACTTTTCCCAATTAAGATAATAAATTTATTAGTA--------------TTATTCAATTAACTCAATTTTCAAGACGTATTATTTAGTTCAGGAACTCGGCAAATTTCCCCCGTCTGTTTATCAAAGACATAGCCTAATATTTAATCTTAGGTAAAACCTGCCCAATGATTAAATGGCCGCAGTATCCTGACTGTGCTAAGGTAGCATAATCATTTGTCTCCTAATTAGAGACTGGCATGAATGGTTAGACGAGGGGAACACTTTCTTAACTGTCTAAAAATATCATTAAAGTTAAAAGCCTTTAAAACTTTAGAGGGACGACAAGACCCTATAAAACTTTACCTCGGGGTTTTGCTGGGGCGGCAAATTTTTAACACAATCCAATTCAAC-TAGCTCAAGAATTTAACACGCCTAAAAGGAACAAGTTACTTTAGGGATAACAGCGTTATACCTTTTTAGAGCCTATCGCCAAAGGTGTTTGCGACCTCGATGTTGAATTGAAAAGCAAGGGAGTCTGTTCGACTTTTAAATTTTCACATGATTTGAGTTCAGACCGGCGTAAGCCAGGTTAGTTTCTATCTTCTAAAATTCTCTAATTGTACGAAAGGACCTTAGAGGTAAGAAACTCTGTTTATACCTGGCAAAGTTTTACTCAGTTTACATGATATCCCTTGAGCAGTGGGGGTATTTTGTTCCAGACAGTCGCGGTTAGACAGAGGTAAGATGCGTAGACACTTTGAAGCTCTGACCATGAACTGGGATTAGATACCCCACTATTCTCCTACTTGACTAGGGTAGTAACTATTTTCTTCAAACCCAAAGGATTTAATCTACTCAGAGGAACCTGTCTTGTAACGTCACTACCCGTTAAATCTCACCCTCGCGCTCATATACCGTCATCTTAGCACTTTCCTGAGATAAAAAGGGGGACCCGATGTTAGATCCAGGTGTGGCCAATGGGATCAGATGGGTTACAGTTAGCCTACTAGGGTTGAAATTGGATTTGAGAGTAATGATCAGCTCTTAAACATGTACATATCGCCCGTCGCTCTCGAGATAAGTCGTAACATAGTAGTGGTATAAGTGGGAGCCTTTTAAGCTAAAGATAAGCTAAAAAGCTGATGGGTTCATACCCCGTAAATGAGTAATTTCTCTCTTT---------------------------------------------CAAGAAGTAGTTTA-TTAAAATACCAGTTTTGGATATTGGAGATGGCCATACCCTATCTTTGGGTG-TAAGCACGTAAATTTTTGATATTTAAGGGAAACGATTAATAGTTTAAAAAATATTACCCTTGTAAGTTAATGATGACCCTCTCATATACTGCGTCTTATTTACAATAAGAAGAA----------------------AGTGGCTGAAGTTTAAGCGGTAGATTGTAATTCTTCATGGTACCTCCCTCTAAACTATGGTCGAAAGATAACTGATTTGCATTCAGTAGGACTTCTTAAAAATCAGACTGCAAACCTGATAAAGCACTAGTG---------AAAATTTAGTTAAAATAATATAAGGTTGTCAACTTTAAGAGTTTGAATATGATATTGAAGCTATCAAGGAGCCTTTGTAGTATAAAGTACG-TTGATTTCCACTCAGAGGGTCTGTCTTTTAGTAGTATAATAAAATATTAAGATGTGGCCTTAAAGAAGAGTTC
>Janira_maculosa_GU130255
---------------------------------------------------------------------------------------------------------------------------------------------------------------------------------------------------------------------------------------------------------------------------------------------------------------------------------------------------------------------------------------------------------------------------------------------------------------------------------------------------------------------------------------------------------------------------------------------------------------------------------------------------------------------------------------------------------------------------------------------------------------------------------------CAACAATGATTTTATTCAACTAATCATAAAGATATTGGAACTTTGTATTTTGTTTTTGGATTTTGGGCTGGAGTCGTAGGAACTGGTTTAAGGGTATTAATTCGGACAGAGTTAGGACATGCGGGTCCTTTTATAGGAAGAGACCAAATTTATAATGTAGTTGTTACTGCTCATGCTTTTGTAATAATTTTTTTTATAGTAATACCTATTATAATTGGAGGATTTGGAAATTGATTAATTCCTTTAATAATTGGGGCTCCTGATATAGCATTTCCTCGAATGAATAATATAAGATTTTGACTTTTACCTCCTTCTTTAACTCTCTTGTTAATAAGAGGTTTAGTAGAAAGAGGAGTAGGAACGGGCTGAACTGTGTACCCTCCTTTAGCAGGAAATTTAGCCCATAGAGGCCCAAGAGTAGATCTTGGTATTTTTTCTTTACATTTAGCAGGAGCTAGCTCTATTTTAGGTGCAGTAAATTTCATTTCTACTGTTATCAATATACGAGCCCCTGGAATAACCTTTGACAAGATCCCTTTATTTGTTTGATCAGTTTTTATTACCGCAATTCTTTTACTTTTATCTTTACCTGTTTTAGCAGGTGCTATTACAATACTTTTGACAGATCGTAATTTAAATACATCTTTTTTTGACCCAAGAGGAGGAGGGGATCCTATCTTGTACCAACATTTATTCTGATTCTTTGGACACCCAGAAGTTTATATTTTAATTCTACCTGCTTTTGGGATAATTTCTCATATTATTAGTCACGAAGCTTCAAAAAAAGAAACTTTTGGTGCTTTAGGAATAATTTATGCAATAATTGCTATTGGAGTTTTAGGATTCGTAGTCTGAGCCCATCATATATTCACAGTAGGGATAGATGTTGATACACGAGCTTATTTTACATCAGCTACTATAATTATTGCTGTACCAACCGGTATTAAAATTTTTAGATGGTTAAGAACTTTACAAGGCACACGTTTTACTTATACTCCTTCTTTACTTTGAGCTTTAGGATTTGTTTTTTTATTTACTTTAGGGGGACTGACAGGAGTAGTTTTAGCAAATTCCTCAATTGACATTATTCTTCATGATACTTATTATGTTGTAGCTCACTTTCACTATGTTTTATCTATAGGAGCTGTATTTGGAATTTTTGGCGGAGTCGTTCATTGATTTCCTTTATTTACTGGAATTTCTTTAGATCCAGACTATCTTAAAGCTCAATTTATTTCAATATTTGTAGGAGTTAATTTAACTTTTTTCCCTCAACATTTTTTAGGATTGGGAGGAATGCCTCGACGCTACTCAGATAATCCTGATCCCTATACTTTTTGAAATCTTGTTTCTTCAATTGGTTCAGTAATTTCACTTAGCTCAGCACTAATATTTATTTTTATTATTTGAGAAACCCTAATTAGCAGACGACCTTTAACTCATGCTTCTTCTTTAAGAAGATCAGTAGAATGATTACAACCAGGACCCCCTTCTAATCATTCTTTTGATGAGACTCCAGATTTTAACATTTCTTTATGATCAAGACTTGCTTTGCAAGATGCTGCTTCTCCTTTAATAGCCCAACTTACTTATTTTCATGATCACGCTCTTGTAATTTTAGTCCTAATTATAACTTTAGTATTTTATTGAATATTAATAACCTTTTTAAATAAATATACTAATCGGCATTTGTTAGAACATCAAACAGTAGAAGTTATTTGAACCGTTTTACCTATATTTGTTTTAATTTTTATTGCTCTACCTTCTTTACGTATATGATATTTATTAGATGAAATCAATGAACCAGATTTAACTGTAAAAGTGTCTGGAAATCAATGGTATGGGAGATATGAATATACTGACTTCCCTACAATAAATCTTGATTCTTATATAGTATCTCCTGAAGATACACTTCCGCGACTTTTAGAAGTTGATAATCGATTAACTCTTCCATTTGGGGCCCAACTTCGATTCTTAGTCACAGCATCTGATGTTATTCATTCTTGAACAATTCCTGTCTTAGGAGTGAAAGCAGACGCTGTTCCAGGTCGATTAAATCAAATTAGAACAAAAATAGATCGACCAGGAGTATTTTACGGTCAATGTTCAGAAATTTGTGGAGCAAATCACAGGTTTATGCCAATTGTTTTAGAAAGGGTTCTCCCTAAGTCTTTTTTAAAATTAATT------ATGAAGATTCACCCTTTCCATTTAGTAGATATAAGACCTTGACCTCTTACAAGAGCATGTGGAGCATTTTTACTAACTTCAGGGTTTACTGACTGATTTTTAACAGGTTCTTTTTTTTTAGCTGGAACTGGGCTCTCAAGAATTATTTTATCTATAATTCAATGATGGCGAGATATTAGTCGAGAAGCAACTTATCAAGGAATTCACACTGTCCCAGTAGCTACTGGGATACAATGAGGAATGATCTTATTTATTGTTTCAGAAATCATATTTTTCTTTTCTTTTTTTTGAGCTTTTTTCCACTCAAGTCTTTCTCCTTGTTTAGAATTAGGAGCAATCTGACCACCTATAGGTGTTTATGCTTTAGACCCTTTTGGAGTCCCGCTACTAAATACTGTTATTCTTTTAAGTTCAGGAGTAACTGTCACTTGAGCTCATCACAGGTTATTAGAACAAAATTTTAAAGAAGCAAAAGAAAGATTATTTATTACAATTATCTTGGGAGCTTATTTTACACGAGTCCAAGTCATAGAATATTTTGATTCATCTTTTTCTTTAGCTGATTCTGTTTATGGTTCAATTTTTTTTGTAGCTACAGGATTTCATGGATTTCATGTTTTTATTGGAGCAAGATTCTTAGCAGTAGTTTTTTATCGTTTATGAAAATCTCATTTTTCTAGAGAACATCATTTTGGATTTGAAGCTGCTGCTTGATACTGGCATTTTGTAGATGTAGTATGACTGTTCTTATTTATTTTTATTTATTGATGAGGA---ATAAATCGAAAAAAACATCCTTTATTTTCTGCAGGAGACGGTATAGCTGTTAGTTTAGCCGTTCCTAAAATTATTTCATGAAATTGAAATGCAGGATCTTTACTTGCTCTTTGTCTTGCTATTCAGATTGTTACTGGCTTAGTACTTGCAATACAATATACTAATGAAGTGGAAATAGCATTTTTTAGAGTTTCAATTATTAGAGATGAAGCTTTTGGGGGCTGGTTATTACGATTATCTCATGCTAATGGTGCTTCTCTTTTTTTTGTTTGTTTATACTGGCATCTTGGCCGGGGTTTATACCACAGGAGGTTTAAATTATTA------------------------------------------------------------------------------------------------------------------------------------------------------------------------------------------------------------------------------------------------------------------------------------------------------------------------------------------------------------------------------------------------------------------------------------------------------------------------------------------------------------------------------------------------------------------------------------------------------------------------------------------------------------------------------------------------------------------------------------------------------------------------------------------------------------------------------------------------------------------------------------------------------------------------------------------------------------------------------------------------------------------------------------------------------------------------------------------------------------------------------------------------------------------------------------------------------------------------------------------------------------------------------------------------------------------------------------------------------------------------------------------------------------------------------------------------------------------------------------------------------------------------------------------------------------------------------------------------------------------------------------------------------------------------------------------------------------ATATTAAAATCTTTTTTTGTTTCAATTTTTATAAGAGGGATTTTACTTTCTTTTTCAAGTTCTTCTTTATTTACTGCTTGGATTGGAATAGAAATAACAACTCTTTGTTTTATTTCCTATCTTTTAATTATTAGTTCTGCAAAGTATTTTTTAATTCAATCAACTGGGTCTTTATGTTTAGTAGAAAGAATTTTAATTGGTCAAGAATCAAATTTTTACCTATTCCTAAGATCTTTACTTCTAAAAGTAGGTTCTGCTCCTTTACATTTTTGGTACCCTTCAGTAATATCTTCATTGTCATGAAATCCTGTTTTAATTTTAATGACTTTCCAAAAAATCATTCCATTTTATATGATTTCTTTAACAATTAAGAGA---------ATAATTATTTTAGGTATTTTAAATGGGTTTATTGGAGCTATCGGAGGATTTAATGAGACCTGCTTACGTAAAATTTTAGCATTTTCTTCTATTAACCATTTAGGATGAATTTTTTTGTCAATAAAAATAAATAACTTATTTTGAATTTTTTATTTTGTTATTTACAGAATCTCAGTCGCTTTCTTAGTTTTACTTTTAACTTATTATAGAAGAGAGATTCTT---AAAAGAGAAATTTTATTGGCTTTTTTATCTTTAGGCGGATTCCCACCGCTTTTGGGTTTTAGCGCTAAATGAACTATAATTTCT---TGCCTATGAACTATACTTTCTATATGTATATTTAGAGTAATTACTCTTTATTATTATATTCGGAGCTCTCTAAATAATTTTCTTGTGATTTCCACCAATAATGAAATTTTTGGTTTCATAATTAGTGGTTTAATAAATAGACTTTTGCTAATTTTAAATTATTGAATTTATTTTGGAGTAAGATGCTTAATTCCTGCTATTATAATCTTAGTTCCTTTTTTTATTCTTCGTAAGACTTTAATACAAGAGACCAAAATAGCTAGATTTGAATGCGGGTTTGATTATATAATAGCTACTTTTTTACCCTTTTCTTTGCGATTTTTTGTACTTGCTTTAATTTTTGTAATCTTTGACGTTGAAATTGCTTTAATCCTTCCTGCTCTCTTAAGAATAAATCCGAGACAAGGATTAGTATTTTTTGTGTTTTTAGGTATTTTATGGGTGGGTACTGTATATGAGTGAGCTAATTCAGAATTAGATTGAAAATTTTTTTTAAATTTTTTAAATTTTTTTTTGCTTTGTTTTGGTTTAGTGTTTTTTTTAATAAAAAAAAGACATTTTTTGTTTTTTTTAATTAGATTAGAAATAATAGCTTTATCCGTTAAAATTAGAAATGGAGTTATTCCA------GAAGCCTTTGGTTGGACTGTTTTAAATTTCCTTATTTGTGAAGGAGCTTTAGGCTTAACTGTACTAATTGTCAGGGTACGAAGAAAATGACAAGGAAACTTAAGAATGATAAAATTAATATTTTTAAGAATTAGATTAAATCTTACAGGTTTAAAAAAAATAAGA------------ATATCTTTAATAGTCTTACTTTTAGTCTATTTAGGAATACACTATTTAGATACTTTTTTTAGGTTTTTTAGATTAGACAGAGTTGGTTGGTCTTTTATAGCTCTTACTGCTTGGATTTTTTTAATTTTGTCTTTAATGAGAAGT------------------------TCTAAATCTTTTTTATTTATTTTAGCTTTTTTACAATTTATTTTATTTAATGCATTTAGAGTGTCATCTTTTATTTCTTTTTACATTTGATTCGAAGCAAGATTGGTTCCTACTTTTGCTCTCATTTTAGGATGAGGGTACCAACCAGAACGTATAGCCACATTTTATCTTATTTTTTATACAGTATTTGCTTCTCTTCCTTTACTTGTAATTTTAAATTCATTAAGAAAAACAGGACAAAAT---TATTTTCATTCAGGAATGGAACCAACTAGTTTATTTAGCACATCTTTTTTAATTATAATTCCTTTAATATTGGCTTTTTTAGTAAAATTACCTTTATATTTTTCTCATCTTTGACTGATTAAAGCACATGTAGAAGCTCCAGTTGCAGGGTCAATAATTTTAGCTAGGATTCTTTTAAAATTAGGAGGATACGGGCTAATTCGAAGATTCTATTTTATTTCTGTTTCTTCCAGATTTTTTTTAAATAGCATGCTTAGTTGAGCTTTAATTGGGGGAACTTTTGCTAGTTTTCTTTGTTACCGAAAAAGTGATATAAAAATAATAATTGCTTTATCTTCTGTAGCGCACATAGCAATTGTAGCTGGAGGAATCTTTTCATCTTCTGTTTGAGGAATTAACGGAGCTGTAATAATCATATTGGGGCATGGTTTTAGATCTTCAGGTTTATTTTGTATTGCTAACATATCTTATCTTCGTGGAGGGTCCCGGAGATTTAAAATTCTAAAAGGTTTGAAAAATATTTTGCCTTCTTTAACTCTTTGATGATTCTTACTATTAGTAGTAAACATAGCAGGGCCTCCTACTTTAAATCTTTTAGGAGAAATTAGAGCTATTATTTCTTTGTCTTCTCTCAGGTTAGTTATGTGACTCCCAATTTCTTTAATAGTTTGAATGGCTGCAGCATATTCTTTGGCCTTATATTTGAAAAGTCAACATGGAAAAATAGCATTA---CCAGGCGAAACTAATGAACATCTTTTAAATCTTCTTCATTGGTTCCCAGTTAATATTCTTATTTTAAAAAGAAGAATTTTTATTCCTTGA------------------------------------------------------------------------------------------------------------------------------------------------------------------------------------------------------------------------------------------------------------------------------------------------------------------------------------------------------------------------------------------------------------------------------------------------------------------------------------------------------------------------------------------------------------------------------------------------------------------------------------------------------------------------------------------------------------------------------------------------------------------------------------------------------------------------------------------------------------------------------------------------------------------------------------------------------------------------------------------------------------------------------------------------------------------------------------------------------------------------------------------------------------------------------------------------------------------------------------------------------------------------------------------------------------------------------------------------------------------------------------------------------------------------------------------------------------------------------------------------------------------------------------------------------------------------------------------------------------------------------------------------------------------------------------------------------------TTTATTTTAATAAAATTTTTGCTGATTTTTTTGTTATTAATATTTTTAGATGCTCCACATCGATTAGCTTTAGTTTTAATTAGAAGAACTTTTCTAGGAGCAATATCAGTTTCATTAGTTGCTACTGCTTGACCTGGATTTATTATTTTTTTAGTCTTTATTGGAGGTATCTTAGTCTTATACGCTTATGTAGCCAGACTATTAGCATCTTTTATTTCAGAATCTAAAATAGCTATAATAATATTAAGTTTTATTTTATTTATTTTATGTTTATTTATAGATAAATCCTTTTTTACTGAAACAAAATTATTTTTTTTAGCCAGATCATTTGTTTTTTTATTTTTATTTAGATTATTATTAATTACTCTTTTTTTTTTAACCCTAGCTATAAAAGTACCTGCCGGAGCTATACGAAGTATAGCTAAAAATAAACTTAAACACTGTAAAGG---TTTCAAAGAATTTTACCTTTTGTATCAGGGAAATTAGAAATAAATATCTCGAAAATTTAAGAGCTTCTTTAATAACA-GTTATAATTTTTTAAAGAGATCAAATTTTAACCAATTATTGTAACTAGTTTTCTGTTTCTTTTTTAATTTAAAAATAAAACTATTTTTTAAGGAAAAAGCCTTAAAAATTTTTCAAATAATTATTTTATTTGTTTATATTTTAGAAAAATGAAAATTTATTAACTTTTTATTCTCAAATAATTAGTTTATTAGTAAACTAGAATACTATTTTTATAGT-------AAATCTTTATATTTTTTTCAAATCTAATAACTCGGCAAATCAAAGATGAATGTTTAACAAAAACATTTCTATTT--TTTTAAAATAGTAGGCCCTGCTCAGTGTATAAACAGCCGCAGTATCTTGACTGTGCTAAGGTAGCATAATAGATTGTCTTATAATTGAAGACTGGAATAAATGGGTTGACGATCTTTTTTCTTTTTTTGAGAGCTAAATTTTATATTTAAGTTAAAAAGCTTAATTTTTCTAGGAAGACGATAAGACCCTGTAAAACTTTACTTAAGAGTTAAGCTGGGGCGGCATTTAAAAAA-----TTAAAAGAAATAACTTTTTAGAAAGGAAAGATCTTAGATAGAATAAGTTACTTCAGGGATAACAGCACAATATTTTTATTGAGCAGATCAGTATAAAGACATGTGACCTCGATGTTGAATTGAGACTTAAGAAGGACTGTTCGTCCTTTAAATACTCACATGATTTGAGTTCAGACCGGCGTAAGCTAGGTTGGTTTCTATCTCCTAAAAACAAGTTTTTGTACTAAAAGACT------------------GTTTAATTCTAGC-------AAACACTCTTATATGAAACTTGAAAAACAATAAGTAAAATTGGAACCAGGCAGCCGCGGTCAGACAAAAGTATAATAGATTAATTCTTTTAACATCTCCTAAAGCAAAAGGATTAGATACCCTTGTACTCACCCCCAGCTCCAAGGTACTAAATATAACCATCAAACCTAAAGAATCCAAGACACCCAGAGAGACCTGAATTTTAAAGACAGTCCAC-TCCATTTTTACTTTTAAGGTTGTATACCGTCGTCTAAGTTGGCTCTGGAGAAATCTATTTATTTAAAATGTCAGATCTAGGCACACTAGGCAAGAAAATTTGGGTTTCAGTAAGTTTTAAATTAAAAGAAAAGAATTTGACATCAGGATTCTGTTTTGGA--GTGTACAAATCGCCCGTCATTCTCGAGATAAGTCGTAACATAGTAGGTGT----------------------ATAGATAAGCTAAAAAGCTAGTGGGTTCATGCCCCGCAAATGATCTTTCTCTTGATAT---------------------------------------------TTCAAGGTAGTTTATTAAGAATTTTGGGTTTGGAGCCTAGGGGAGTTATTCCTTTTCATTTAAGTG-TTTGCACGTAAACTTTTGGAGTTTAAAGATTTTTGTTTATAGTTTATAAAATTTTAATTTTGTAAATTAAAGATAGTTTTAAAATAAGATGTATTTTATTTACAATAAAAAGAT----------------------AGTGGCTGAT--AAAAGCATTAAATTGTAAATTTAAATGGCTTACCTGATTAAATTTTAGTTTAAAAACATTTAGTTTGCAACTAAAAAGGCTTTTATTTTGCCACACTGCAAATGTGGTTTTGC-TTATAGCAAAAGTCTGGAAGTTAATTCATTTAATATAGACTTGTCGAGTCTAAGAA------------------------------CTTAATTAGTATAAAGTACATTTAGCTTCCAACTAAAAAGTAAATAATAAGATAGTTTATTAAAATAGTAAAATGTGATTTTACAGATACTTCA
>Ligia_oceanica_NC_008412
ATGATAAGGAACTTATTTTCTATTTTTGACCCCAGGTCTAGTATGCCAATAAATTGAGTAGCTCTGTGAGCAGGAATTAGGGTTTTAGTCTACCCCATGTGAGTAGTCCCTAGACGTAGGAATGTTGTTATGATTATTGTAATTAAAAGGCTATTTAACGAAATGCGACTCCTATTACGGGGTTCAGGAGAGAGTTTAGTTTTAGTGTTCTTAGCTCTCTTTTTTGTAATTCTAATGAATAATCTGTTAGGGTTAGTCCCCCACGTATTTACAACAACCAGTCATCTAATTATTACCCTAAGGTTGGCTCTACCCCTGTGGTTAGGATACTATAGGCGCGGGTGGGTGACAAATACTACGCATATACTTGCCCACCTTGTACCTCAGGGTACTCCATCTGCGTTAATACCGTTTATGGTCTTAATTGAAAGTATTAGAAGTATTATTCGTCCCGGTACTCTGGCTGTACGCCTAGCGGCCAATATAATTGCAGGCCATTTGCTCCTAGCCCTGATAAGAGGGGCCATTACAATTTTCTCCCCCAGTTCTGGCCTTATGATCGCCGTGTCTCAGATTGCACTGTTTGCCCTAGAGGTTGCTGTGGCAGCTATCCAGGCATACGTATTTGCTGTACTTAGAGCCTTGTACGCTAGAGAGGTAGTGCCACAAATAGCTCCTATACCATGAGTTACTTTATTTATTTTTACTCTTCTAGCATTGTTTATGTATATAACTTTCATTTATGACTGGAAA---ACGCGACGTTGACTTTATTCTACCAACCATAAGGATATTGGAACACTATATTTTGTATTTGGAGCTTGAGCTGGGGCAGTAGGGACAGCCTTAAGTATATTAATCCGCACCGAGCTTGGTCAACCAGGCAGCTTAATTGGAGATGATCAGATTTATAATGTTATTGTTACAGCTCATGCTTTCGTTATAATTTTTTTCATAGTTATACCTGTAATAATTGGGGGGTTCGGGAATTGACTAGTACCTTTGATATTAGGAGCTCCTGATATAGCCTTTCCCCGAATAAATAATATAAGATTTTGGTTACTCCCTCCGTCATTAACTCTTCTTCTAAGAAGAGGTTTAGTCGAGAGGGGTGTGGGAACCGGGTGAACTGTTTACCCACCTCTCGCGAGAGGAGTGGCCCACAGGGGAGCTTCAGTCGACTTAGGAATTTTTTCTTTGCATTTAGCTGGTGCATCTTCCATCCTAGGGGCTGTTAATTTTATTACCACTGCTATTAATATACGATCGGTAGGAATAACCTTAGATCGTATGCCTTTGTTTGTGTGATCCGTTTTAGTTACGGCAGTCCTTTTATTACTTTCTCTTCCAGTCTTAGCCGGCGCATTACTATATCTGTTGACTGACCGAAATTTAAACACTTCTTTCTTTGACCCTAGAGGAGGAGGGGACCCAGTGTTGTATCAACACTTGTTTTGGTTTTTTGGTCATCCAGAGGTGTACATCTTGATTTTGCCCGCATTTGGGATGATTTCTCACATTATTAGACAGGAGTCGGGTAAAAAAGAATCATTTGGATCCTTAGGTATAATTTATGCCATGGTTGCCATTGGGGTATTGGGGTTTGTCGTTTGGGCCCACCACATATTCACTGTTGGGATAGATGTGGATACACGAGCGTATTTCACTTCTGCCACTATAATTATTGCAGTCCCCACAGGGATTAAAATTTTTAGGTGGTTAAGCACATTGCATGGGGCTTACTTAAGGTATTCTCCATCCTTAATGTGGGCTTTAGGGTTCGTGTTTTTGTTTACAGTAGGAGGACTTACGGGAGTTGTACTAGCTAACTCTTCTATTGATATTATTTTGCACGATACGTACTATGTGGTTGCTCATTTCCATTATGTACTTTCCATAGGTGCTGTATTTGCAATTTTTGGGGGGTTAGTTCATTGATTCCCCTTGTTTACAGGGGTATCTATAAACCCCTCCTGAATAAAGGTCCAGTTTGTAGTAATATTCATAGGAGTAAATTTGACTTTTTTCCCCCAGCACTTCTTGGGGCTAGGAGGAATGCCGCGACGGTACTCTGACTACCCGGATGTGTATACATTTTGAAATCTAATATCATCTGTAGGGTCGATAATTTCAGTAGTAGCTGTCTTAATCTTTATAGTGGCCCTGTGGGAGAGGTTTTCAGCCCAACGGCCTGTGTTATTCCCTTCTAGGTTCAGATCTTCATTAGAGTGGTTACATAACATTCCTCCTGCAGACCATAGTTACGATGAAGTGCCTATAGTGACTATAGCTTTGTGAAATAGACTAGGTTTACAAAATGGATCTTCCCCTCTCATAGAACAGTTAATTTTTTTTCACGACCACACCATAGTGGTTCTTATTTTGATTATTTCACTGGTAGGCTATATTATAGTGAGATTGGGGTATAATAGACTTATTAATCGCGTTTTGTTGGAAAGGCAGACTATCGAAATTATTTGGACTGTCCTACCAGCAGTGATCTTACTGTTCATTGCCCTACCCTCACTGCGGTTGTTGTACCTTCTGGATGAGGTCAACCAACCGGGGGTTACTGTAAAAGCAGTAGGCCATCAGTGGTATTGGAGGTATGAATATTCGGATTTTTTAAGGGCTGAATTTGATTCTTACATAACCCCTTCTACTGACCTTGAGTTCCGTTTACTAGAGGTTGACAATCGAACTGTCTTACCTATACTTTCTCAGGTTCGAGTTCTAGTCTCTGCTGCAGATGTCATCCACTCTTGAACTGTTCCAGCCTTGGGGGTTAAAGCTGATGCCATCCCAGGGCGATTAAATCAAATTAGATTTGTTTGTTCTCGCCCAGGTTTGTTTTATGGGCAGTGCTCCGAGATCTGCGGAGCGAACCATAGGTTTATACCTATTGTAATTGAAAGGGTAAGGTTAGAGAGATTTATAGGCTGGGTAAAGATGACAAATTCTCACCCCTACCACCTTGTGGACATAAGCCCATGACCTTTAACTAGTTCTCTAGGAGCCTTTTTAATGGTGTCAGGGTTAGTTAAGTGGTTTCATTATTTTACAAGAGACCTACTTATAGTAGGTTTAATTAGCGTTGCCCTTTCCATGCTCCAATGGTGACGAGACGTAGTACGGGAGGGAACTTTCCAAGGGCTGCACACAGCAAAAGTTCAAAAGGGCCTTCAGGGGGGTATAATCTTATTTATTACGTCTGAAGTCCTATTCTTCTTTTCCTTTTTTTGAGCATTTTTCCATAGCAGATTAAGGCCATGTTTGGAGGTGGGCAGGGTCTGACCCCCGGTGGGTATTGAACCGTTTAATCCGTTCCAGACCCCCCTATTAAATACTGCTATTTTATTAGCCTCAGGTGCTACTGTAACTTGGGCTCATCACGGGTTGATGCACGGGGAGCACACCGAGGCGGTTCAAGGGCTAGGACTAACTGTGCTTCTAGGCATATATTTTAGTGCTCTTCAAGCTTTAGAGTACTTCGAGTCACCGTTTACTATCGCCGATTCAGTCTATGGTTCTACCTTTTTTGTGGCTACGGGGTTTCATGGGCTACATGTGATTATCGGGTCTACCTTTCTACTAGTCTGCTGATCTCGCCTGTTGCGGGGTCATTTTTCTTCTAATCACCATTTTGGATTTGAGGCGGCGGCCTGGTATTGACACTTCGTAGATGTGGTATGACTCTTTTTATATGTGAGAATTTACTGATGAGGTACTTTTAACCGAAAAACAGATCCTTTACTTAAAGTGTTCAATAATTCTCTTATCGATATCCCCGCACCCGCTAATATCTCTAGCTGATGAAACTTCGGATCCTTGCTAGGATTGTGTCTTATTGTCCAGATCCTAACAGGTCTTTTTTTAGCCTTCCACTACTCTAATCATATCGACTCTGCCTTTTCTAGAATTATCCATATCTGCCGGGATGTAAACTATGGCTGACTACTTCGCACTATTCACGCTAACGGAGCTTCATTCTTTTTTATCTGTCTGTATGCACACATTGGACGAGGTGTGTACTTCGGGTCCTACCACTACTCTCACACCTGAGCCATTGGAGTTACCCTCCTATTCCTAACTATGGCAACTGCATTCCTAGGCTATGTCCTGCCTTGAGGTCAAATATCTTTCTGAGGCGCCACAGTAATTACTAATCTTTTATCTACTGTACCATACGTTGGGGTCGATCTGGTCCAGTGGTTATGAGGAGGATTTGCAGTTGACGGTGCTACTCTCACTCGATTTTTTACATTCCATTTTTTACTCCCATTTATTATCTCCGCTCTAGTAGTTATTCACGTCTTATTCCTACACCAAACCGGCTCCTCTAACCCACTAGGGGTGAAAGGAGAACTCATAAAAATCTCTTTTCATCCTTATTTCGTGTATAAAGATCTATTTGGGTTTACAGTTATAGTCACGTTGCTTATTCTTGTAGTTTTAATCACTCCTTACGGACTAGGAGACCCAGAAAATTTTAATCCAGCTAACCCTCTAGTTACCCCTCCTCATATTCAACCCGAATGATACTATCTATTTGCCTACGCAATTTTACGATCTATCCCCAACAAGTTAGGGGGAGTAATCTCCTTAGTCACCTCAATTGCTATCTTGTACCTTCTCCCATTTATTTTTAAAAAGCGGTCTAGACAATTTTATCCCACTAGAAAGATCTTATTTTGAATATTTCTACTCACCTGAATTGGAGCCCGACCCGTTGAGCCACCTTACATCATTACAGGCCAAGTCCTTACTATTATCTACTTTTCTTACTTTATTCTAGAGAGGGTCTGGGCCCTAACTGTAAAACTAGCTCTTTTGGTACTATGTGTTCTGGTTAGAATTGCTTTTATTACCTTACTCGAGCGTAAGATCTTAGGTTACTTACAGAAGCGCAAGGGGCCTAACAAGGTGGGAGTGAAGGGTGTCTTGCAACCCTTTAGCGATGCTATTAAACTTTTTACTAAAGAGCCGGTTGTTCTACCAGGTAGAAATTCACTTGCGTTTTTAGTCTCCCCTGCCCTCTCGTTGGGGATTATAATCATTATATGACTAAGCTTTCCCTCTAGTCTAGGGATGACTTCTATCTCCCTCAGGGTAATTTTTATTATATGCTGCTTAAGGGTAGGAGTTTACCCTGTTCTAGGCGCAGGTTGGGCTTCCAATTCCAAGTACCCCTTGCTGGGTAGATTACGGTCAGTAGCACAAACTCTATCCTACGAAGTAAGACTAGCCTTTATCCTGTTAAGTTACGTAGTTCTTACTAGCTCATTCAACTTAGAGCGAGTGGGCCAATGATTACTATTTATGTCCTTACCTTTAGCAGCAGCTTGATTTATTACCTCCTTGGCTGAAACCAACCGTACTCCCTTCGACTTTTCAGAGGGGGAGTCTGAGTTAGTCTCTGGGTTTAATACAGAATATAGCTCGGGAGGGTTTGCTCTATTTTTCTTAGCGGAGTACGGCAGTATCTTGTTTATAAGACTATTCTTCGCCGTTATCTTCATAGGAGGGCTTGATATATCAGTTAGGTTCCCCAAAGTTATACTGGTAGTAAGTATATTTATCTGAGTGCGGGGGACTCTGCCTCGCTTACGGTACGATAAACTAATAATAATGGCTTGGAAATCTTTCTTACCAGTCTCTCTTGGGTATTTAATAGCATTTTTTGCTACTTCCTCAATCGTGTTCAAAAATTTGTTCTCATTTACACTAATAACTGGGGTATACATTGCGATCTCAAGGAACTCCTGGTTCGGGGTCTGGCTGGGCCTAGAGTTGAATCTAATATCGTTTATCCCTATTATCCTTGTGGAAGCCGGACTTAAGTATTTTCTGGTACAGGCTTGCGGTTCTTTGGTCTTGCTTCAGAGCAGGTTATATATGAGTAGGGTGAGAACAATTTTAGTAATAATAGCTCTAAGCCTGAAAATAGGGGCCGCTCCGTTTCATTTCTGATTCCCTATAGTGTTAGAAGGATTGGACTGAGGTAAAGTATATTTATTATCTTCACTCCAAAAGGTAGCACCTTTATGTCTAACTTATTATTGAGTGAGCAGAGGGTGGGGACTAATAGTCGTAGTAGTTTTTTCAGGGGTAGTAGGAGCTTTGGGAGGGGTTAACGAATTATCGTTACGAAAGTTATTAGGTTATTCTTCTATCAACCACCTAGGTTGATTACCTCTAGCTATAATTCAACCAGGCAAGGTATGGATGGAATATTTTAGGATCTATATCCTAATATTGTTAGTGGTAGTTTGACTTTTTATACACTGAATGGGGCAGTTGGTAACACGAGTGTCGATTATAATAAGGATAATATCGTTAGGGGGGCTTCCGCCGCTACTTGGATTTTTGCCCAAGTGGCTTGTGATCCAAACGCTAACTGTGCTAGTCTTAATTCTTTTAAGGACTAACGTGGTGACTTTATTTTTTTATTTGCGGTTAAGACTAGCATCTTTGGCTGGAATATTGCGGTATAATGAAGTAAGATCTGTTCTAGTTAACGGGCTAGGGCTTGCAGGACCGGTA---ATTCTGTTTATAGCATATAGAACTATCGCTTTATTACTAGGAGCAATCTTACTCCTAGCCTCTATAGTGCTGGGGCGGAAAGAAGGGCTAGATCGTGAAAAGGCATCCCCGTTCGAGTGCGGCTTTGACCCAGTGGGTTCAGGACGGGTTGCCTTTTCTGTGCGGTTTTTCCTAGTAGCAATTATCTTTTTGGTATTTGATGTGGAGATTTCCCTCCTATTGCCTGTGGTAATTAGCTTGATAGGAACTTGAGCTATTCTAGGAGGAGGCTTCCTTTTAGTATTGCTAGTAGGGACCCTACATGAATGACGCGAAGGCTCTTTGGACTGAAAG---ATATCTACTATCTTAATTTCTGTAATGTTTATTTCAGGTTTAATGAGATTTGTCTTATCCTGAAATCACATTTTATCTACGCTAATTGCTATGGAATTTATAGCCCTATCTTTGTTTTTTACCTTGAATTCTGTCTCCGCCGAAGAATCATTTTATGCCATCTACTTAGCTGTAGCTGTCTGTGAAGGTGCTCTGGGGCTTAGCATTTTAGTAGCTGCATCCCAACAAACTGGAAACGATCTATTTTCCATGATAAAATTATCTTTTCTCGCAGTTACCTTATTATTTTGCTGCTCCAAATGAAGCACTGCCGCAATAATAATTTCACTTCTAACTCTGTTTTCAATCATATGGAGAAAACATGACCTGGGTGTGTTTTACACAAATTTTTCATGAGACTCTATCTCTTCACTGCTAACAATCCTTACCCTATGGACATCCATATTAATATTAATATCTAGCGTAAAGTCCTCTCTAACAAAAAACTATTCTTCTATATTTGTTTTACTTATTTTAATCTTAAACTCCACCCTAGTCTTGGCCTTCAGGGTAAACAATATTCTCGTATTTTACATTATATTTGAAGCGTCATTAATTCCCACATTTATGTTAATTTTAGGATGGGGCTATCAGCCTGAGCGTCAGGCGGGGGTTTATTTACTTATATACACTATCATAGCCTCTCTACCTCTTCTACTAACCCTACTAATATGACAAAATAGTAGAAATACACTAGATTTTTATTCTATCCCTCCTCAAACTTCGAAATTAATATTAAACGAACTTTTTGCAGCTGCCTCTGTCCTGGCATTTTTAGTAAAATTACCACTCTACTTCGTTCATCTCTGATTACCTAAAGCTCATGTGGAGGCTCCAGTAGCAGGTTCTATAATCCTAGCTAGCGTTTTGCTTAAGCTAGGAGGTTATGGGATTTACCGCATGACTCCTAAACTATCTCTATTTCTCCCAACATTAGGCTATTCGGTTATAACCTGATCACTAGTAGGAGGTGTGATCATTAGGCTCTTATGTCTTACTCAAACTGACCTCAAACACCTAATTGCCCTGTCCTCTGTGGCTCACATAGCCTTAGTCGCTGGGGGTCTTCTTACAGGATCACAATGAGGAGTTAAAGGAGCTATTGTTATTATAATAGGGCATGGTTTTTGTTCCTCTGGGCTATTCTGTATCGCAAATATAGCTTATGAACGTATCCATTCTCGAAGGATAAAAATAATTAAAGGACTTATATCTTTAGCTCCTGTAATAACACTATTTTGGTTCTTGCTCAGTGCTGCAAATATAGCTGCCCCTCCCTCTCTGAACCTTTTAGGAGAGATTAGAAGAATTATCTCTTTACTCTCTTGATCCAACTTCCTCGTGTTACCTTTAGCCCTTTTGACATTCTTCGCAGCAGCTTCCTCCCTCCTTCTTTATAGAAATACGCAACATGGTAAACCCTGTTTTCTCCCCCTAACTCCCTTAGAAATCTTAACTCTAATTCTACACTCAATCCCTTTATACCTACTAAGGCTAAACCTTTCTTCTATACTCGTC---------------ATTAGTTCCTTGATTATAGGGTCAGAAGGTGTGTTATTGTTACAGGAGGGGGTAAGTATTTTAGTGGACTGGGAGTTTAGGTGGACCTCTAGAGGAACTTTTACGTTATATTTTGATTGAATTTCTTGTATTTTTTATAGGTTTGTTTTAATCTCTAGTTCAGTGATACTGTACAGAGGGTATATAGCTGGAGATGAAAATATCGACCGTTTTTTAGTTTTAGTATTCTCCTTTGTGGCCAGGATATTTTTCTTGACTTTTAGGTTAAATTTAGTAAGAATTCTATTGGGGTGGGATGGGCTAGGATTAACTTCCTATCTATTAGTAGTATATTATCAGAATGAGAAGTCGAGAGCGGCTGGGATAATTACAGCTTTAAGGAATCGCATCGGAGATGCTGCAATTTTATTAAGAATTGCCTTATCAGTGGAATATGGTAGATGAAGTTTTATGTCATGGGAGAGTAAATGTATTCCATGGTTGGGAGGATTATTAGTTTTAGCTGCTGCAACTAAGAGGGCTCAAATACCTTTCTCTGCGTGGTTGCCCGCGGCTATGGCAGCCCCCACGCCCGTTAGGGCACTTGTCCATTCTTCTACTCTGGTGACAGCAGGAGTTTATTTAGTTTTGCGTTTCTCTGATATACTAACTAGCTCATTAAGATCCTTAGCTGTGGTAGGGGGGTTAACAACTTTAATAGCGAGAGTGAGGGCTAATCTCGAGACAGATTTAAAGAAGGTAATTGCATTATCAACTCTAAGGCAGTTGGGATTGATAATAACTTCTTTGGGGTTGGGAATAAGGTGCCTGGCATTCTTTCATTTATTAACACATGCTACTTTTAAGGCCCTTTTGTTTATATGTGCTGGGAAAGTTATTCATGAGAGTGGAAGTACACAGGATTCTCGATCTATGGGGGGGTTAAGATGGAGACTGCCATATAGTGTAGCTTGTATAAATATTTCTAATTTAGCATTGTGTGGATTTCCGTTTATGGCTGGGTTTTATTCTAAAGATGTAATAGTAGAGGTTGGACTGATAACATGATCCAGGAAGATTTTAATTACAATAGTAGGGCTAAATGTAGGGCTATCTGCTACTTATTCAGTTCGCCTCGCGATTAGGGGTGTTATTAGAGTTAGGAATCAACTCCCCCTAAGTAGTAATAATGAAGAGGATAAGAATATGTTATGATCTAAGTGTGGTCTAGTGTTGATATCTGTGGTTAGAGGGGCTAGCCTGAGTTGAGTGTTGTTTAATTCCCCCGAAATAGTCTGTCTTAGGGTGCATTCAAAATTATTAGCTTTGGTGAGGACTGTAATAGGAGGGGTAGCAGGGGTGATTATATACTATTTAAAATTTAAGGGGGCGGGGATAATGAAAAAGTTAATATTAGTGACCTACTTTATGCAGATGTGGTATTTACCTTTTCTGAGAGGACAGGGGGCAAGTAAG---AGGATAAACTTGTTTAAAAAACTTGTTGATTTGGGGTGAGGAGAAATACTAGGAGGGCAAGGTCTAAATAACTCGTTAATGGTAAGTTCCAAAGGATTAGTAATTATGCAGAGAAATAAAATTAAATTATTTCTAACTGGGTTTGGGTTTGTATTATTAATATGTGTAGGATTC------ATTAGGTTAATTTTATGGCTATTTACCATATTCACTGCTGTGACCACCCCGCATTGAATATTATTCTTACTTATCATTCAGGCCCTACTAAGGAGGATCATTATGTCTATGTTAATGTCCTTATGATTTTCTTACATTTTATTTTTAGTTTTTTTGGGGGGAATGCTGGTGGTATTTTGCTACGTAGCTAGTTTAGCTCCCAAAGAAGTGGTGGAGGAGTTGTTAAGAATATTAATCAATATTAGGTCAGTAGTAATAGCGAGTTTGATAATTATAAGCGTTTATAGGGAGTTAATTTTTGGGGTTAAATGGATATTTTCTTTAGAGTATATTTATTCGGTTCTGTACCTTTTATTAGCCTTGATTTGCGCGGCTAACTTGATAAAAGTAGGAGGGAAACCGCTACGATTGTTAGAGAAATTTAAACTTAAGTACTGTAAAGGAATAAAACACCATTACTACCTTTTGTATCAGGGGGGTTTAAAATCTGCTTCCCGAATTAAACAGAGCTATTTATGTGGCATGTCTAATTCAATAATAGGAGAGATACTCTAAACGCTGTTCATACCTGGTTGGGTGTGAATTAATTTGCCAATTGATAAAGTTAATTTAAAAAGGCTAACCTTTTTTTATATAATGAGTTTATTTTTCATTAGGCCACATCACTCTAACTC---------AACTGCCAGAGAAAGAAAATAATAAATCCATTAGTATACCCAACTACCACTCAACAGAA---------AATTATATTTACTAAATATGTCTAGGAACTCGGCAAAAATTCCTCGCCTGTTTAACAAAAACAACGCCTGCTACTAAACAACAGGTAGAATCTGCCCAATGATTTAATGGCCGCAGTATCCTGACTGTGCTAAGGTAGCATAATAATTTGCCTCGTAATTGGAGGCTAGAATGAAGGATCTGACGAAGGAAACCCTGTCTTTTGATCTAAAATTTTATGTTTAAGTAAAAAAGCTTAAATCAAGCGAAGGGACGACAAGACCCTAAAAGCTTTTTTTAAATAATTTAGCTGGGGCGGCTGTAATTAAACAAATAATATACTCACATATTTAATGACACTAATTAACTTCCTAAAATAAAGTTACTTTAGGGATAACAGCGCAATATCCCAATAGAGCCTATCGACTGGGATGATTGCGACCTCGATGTTGAATTGAGAGGAAAGGGAGTCTGTTCGACTCTTAACCTCTCACATGATTTGAGTTCAGACCGGCGTAAGCCAGGTTAGTTTCTATCTTTCGCTTCAACTACATTGTACGAAAGGACCTGTAGAAAAAAATAATTTGTTTAATCCTGGCAAAGCT-TCATTTACTTACATGAAACTCTTTGGGCAGTGGAGGTTATTAGGTGCCAGCAGTCGCGGTTAGACAGAGGTAAAATACTTAGTTTCTTAAATCATTCTAAAAAAAAAGAGGATTAGATACCCTCCTATTCTGTGGCCTGTGTAGGGTAGTAACTATGTACTTCAAACCCAAAGGATTTTAACAGCCCAGAGGAACCTGCCGCGTAACGATAACCCACGAAAAATCTTACCTCAACGCTCGTATACCGTCGTCTAGGCGGAGTTAAAAAACAAGGTAGGAGACAGGATGACAGATCAAGGTGCAGCATATAGGAGCAGGTGGGTTACAATCCCTACTAGGTCCGTGAAATAGGATTTGGCAGTAATAGATTGTAATAAATCACGCACATATCGCCCGTCACTCTCGAGATAAGTCATAACAAAGTAGAAGTGTAGGCGAGAGGGTTTTAACCTAAAAATAAGCTAAATAGCTGGTGGGTTCATACCCCGCAAATGAGTAACGCTCTTTTTCGTAAAGCCAA-ATAGAGGCAAATCTTTGTTACTGATTCAATTGGACAAAGAGTAGTTTATTTAAAATACTAGTTTTGGATACTAGAGAAAGTCCTTACTTATCTTTGAGTGTGCTGCACATAAAATTTTGATTTTTAAAGTAAACTTTCTATAGTTTACAAAATACTATCCTTGTAAGTTAGAGATGCTTAGTCTATAAATTTGAATTAATTCAAATTTATCTTAAAAACTATTATCCTTCAAAGATAGATGGCCGAAGTACAGGCAGTAGATTGTAAATCTTCATGGGCTACCCTCTCAAGCTGTAGTTTAAAAACGTTTGATTTGCATTCATAAGGACTCTCGCAGTA----ATTGCACCCCTAGTTTTGCACTAAGGTTAATGAGGAAGAGTTAGTTAAAATAATATTAGGTTGTCAACCTTAAGTAAAAGAATGTGATATTGAAGATATCGAGGTGCCCTTGTAGTATAAAGTATATCTAGTTTCCACCTAGAAGGGGCCATTTGAAGTAGTTTATTAAAACATTAAGGTGTGGTCTTAAATAATAGAGT
>Limnoria_quadripunctata_NC_024054
ATGGTAACAAACTTATTTTCAATCTTTGATCCCTCTAGTTCTGTACTCCCAAACTGGGTGAGAATACTTGCTGGTTTAATACTTATCCCCATAAACTTTTGACTGATTTCCTCGCGATGGGCCATTAGAATTAGAATACTAACATTCAGCCTCTTAAAAGAATTCTCAGTCTTACTA------AAAAAAATGACTCCCACTATTTTTTTTGTTTCCCTTTTCTCTTTTATTATTTTAAGAAATTTATTAGGATTAATTCCCTACGTTTTTACAAGTTCTTCTCACTTAGTTTTTTCCCTAAGACTAGCTTTACCCCTGTGGCTTAGATACACCCTATTCCAATGAGTAAAACATTTCTCTCTTTCAGCAGCTCATCTAGTGCCCCAAAGAACCCCCGTTTACTTAATACCTTTTATAGTCTTAGTGGAAAGGATTAGTATAATTATTCGGCCTCTAACACTTGCAGTTCGTCTAGCTGCAAACATGATTGCAGGCCACCTTCTAATAACTTTATTAAGAAGGACACTAATCTCCATTCCTCTATTTTCCCAAACCTTCGTCATATTCACTTTAATTACTTTATTAACGCTTGAAATTGCAGTTGCTTCTATTCAAGCCTATGTTTTTGTAATTTTAAGAGTTTTATATGCCAGTGAAATCATCCCTCAAATAGCACCTTTATTCTGAATAAACTTATTTTTCATTTTCAACTTTTGTTTAAGCTTATACACAATTATAATCTGGATTAACCTATGGTTGCAACGATGAATGAGGTCGACAAATCACAAAGACATTGGGACTTTATATTTTTTGTTTGGGGCTTGGTCTGGGGCGGTAGGCCTTTCCTTAAGAATAATTATCCGCTTAGAGTTAGGGCAACCGGGCGCGCTGATTGGTAATGATCAACTTTATAATGTGATTGTCACAGCTCATGCTTTTGTCATAATTTTTTTTATGGTTATACCAGTAATAATTGGAGGGTTTGGAAATTGATTAGTCCCATTGATGCTTGGAGCCCCTGATATGGCCTTTCCTCGAATAAATAACATAAGGTTCTGGTTGCTTCCCCCCTCTATCACTCTTCTACTTTTAGGAAGGATGGTGGAAAGGGGGGCTGGGACTGGTTGGACAGTGTATCCTCCTTTGGCAGGAAATATTGCCCACAGCGGCGCGTCGGTTGATTTAAGGATTTTTTCTTTGCATTTAGCTGGGGCGTCGTCGATCATGGGTGCAATAAATTTTATCAGAACAATTTTAAACATGCGCATGCGTCTAATAAGCATAGACCGAATTAGGTTATTTTCTTGATCAGTTTATATTACTGCTATTTTGTTGCTTTTGTCGTTGCCTGTACTAGCGGGGGCTATTACGATACTTTTAACTGACCGAAATTTTAATACAACTTTTTTTGACCCCGCGGGGGGCGGAGATCCTGTATTATATCAACATTTATTTTGATTTTTTGGTCATCCTGAGGTTTATATTTTAATTTTGCCGGGATTTGGGATGATCTCTCACATTATTAGTCAAATGATGTTAAAGAGAGAAGCATTTGGGGTGTTAGGGATAATTTATGCAATAATTGCTATTGGGGTTTTGGGCTTTGTGGTGTGGGCACATCATATATTTACAGTCGGGATGGACGTAGACACACGAGCATATTTTACGTCAGCGACTATAATTATTGCGGTCCCGACAGGAATTAAGATTTTTAGATGGCTGGGGACTTTGTTTAGGAAGCGAGACGATTATCCACCTGCCTTGATATGGGCTTTGGGTTTTGTTTTCTTATTCACCGTGGGGGGTTTAACTGGAATTATTTTATCAAATTCTGCAATTGATATTTTGCTTCATGATACTTATTATGTGGTAGCACATTTTCACTATGTGCTTTCTATAGGGGCTGTATTTGCAATCTTTGGCGGGCTGACGCATTGATTCCCATTGTTCACGGGGATAACTTTCAAGCCTCGTTGACTCATAATTCAATTTATAACAATATTTGTGGGAGTTAATTTGACCTTTTTCCCGCAACACTTTCTTGGGCTAAGAGGTTTACCTCGGCGGTACTCTGACTATTCGGATATATTTACGTGGTGAAATGAAGTCTCGTCGGTAGGTTCTTTAATTTCTATTGTGGCTACTTTAATTTTTTTTTCGGCTCTGTGGGAGGCCTTTGCTGTACAGCGTCCCGTGATTTTTTTAGGGTTTACAGGGACGTCTCTTGAGGGGATTCAAAAATTTCCTCCTGACCATCATTGTTACGAGCAGGTTCCTGCTTCTCAT------------------ATCATATTCCAAAATGGTGCTTCTCCTCTTATAGAACAATTGATTTTTTTTAATGATCATTTGATTACAATGCTTGCAGTTGTGATTACATTGGTGGGATTTGTTCTTTTTAGCTTGATGATAACTTCTTTCTCTAACCGGTTTTTGTTAGAGGGACAGACTATTGAGGTCATTTGAACAGTTGTTCCTGCGGTGATTTTAGTTTTTATTGCGTTTCCGTCTCTCCGGCTTCTTTATTTATTAGACGAAGTGGGAGGCCCTATTATTACTGTAAAAGCTATGGGGCATCAGTGGTACTGAAGTTATGAGTATTCAGATTTTCAGAATAAAGAATTTGACTCTTATATAATCCCAGAGGGGGAATTAGGATTTCGTCTATTAGAGGTAGACAATTCAATAATTTTACCCATAAATGTGCCCATTCGAGTTTTAGTCTCTTCAGCGGATGTTATTCATTCGTGAACTGTTCCTTCGTTGGGGGTGAAGGTGGATGCTATCCCAGGGCGTTTAAATCAGGTGAGGCTGTCGTGTTTGCGGGGCGGAATGTTTTATGGCCAGTGTTCAGAGATTTGTGGAATGAATCATAGATTTATGCCTATCGTTGTGGAGAGAGTGAATTTAAAAGATTTTTCTTCGTGAATTAAAATGACAAAGTCTCATCCCTTTCATTTAGTGAGAGAAAGGCCTTGGCCCTTAACCTCTGCAGGGGGTATTTTTCTTTTGATAAGAAGAATGATTTTTTGGTTTCAATTTCATTTATTTTTTCTTGTTTGAGTCTCTGGGATAAGTATTTTCCTTTCTATTTTCCAGTGATGGCGGGATGTAGTTCGAGAGTCTACTTTTTCGGGGAATCATACTGCCGAGGTGTTGAGGGGACTAGAGTTGGGGATGCTTTTTTTTATCTTGTCTGAAGTTCTCTTTTTTTTTTCTTTCTTTTGGGCGTTTTTTCATAGAAGACTAAGACCTGGGCCCGAGCTTGGGAGA---TGACCTCCAGTAGGAATTCGATCTTTTGATCCATTTCAAATTCCTTTACTCAATACTATAATTCTTTTAACATCAGGTGTGACCGTAACATTATCACATCATAGGTTGGATGAGGGGACACATTTTTGAGCAGTATTTAGGTTAATTTTTACAATTGTTTTGGGTGTATATTTTACTATTCTTCAGGCGTATGAGTATAATGAGGCTTCATTTTCTGTCGCAGACTCTGTCTATGGGTCGCTTTTTTTTGTAGCCACTGGCTTTCATGGTTTTCATGTGGTGGTTGGTACTATTTTTCTTTTCGTTTGTCTTTTACGAATAATTAAAGGGCATTTTTCGTCGAATCGTTATTTTGGTTTTGAAGCTAGAGCTTGGTACTGACATTTTGTAGATGTAGTGTGGTTATTTTTATTTTGTTCAATCTATTGATGGGGGTTATTTAAATCAAAAAGTGATGTTTTGTTGAATATGGTTAGTGATTCTCTTATTTATCTTCCTACTCCTTTAAATGTTTCGGCTCTTTGAAATTTTGGCTCATTGCTTGGGGTATGTCTTTTAACTCAGTTAGTGACTGGCATTCTTTTGTCTTTGCATTATTTTAATAGGGTTGATTTTGCTTTTTCAAGGGTTGTAGAGTTGGGGCGAAATGTAAATTATGGTTGGCTTTTGCGATCTATTCACACCAATGGGGCGTCGATATTTTTTATTTGTATGTATATTCATGTGGGCCGGGGGGTGTATTATGGGTCTTATCGGTTTTTTCATACTTGAATAGTTGGGGTTAGTATTTTGCTTTTAACTATAGCGACGTCTTTTCTAGGCTATGTACTGCCTTGGGGTCAGATGTCTTTTTGAGGAGCCACTGTTATTACTAATTTATTGTCAACTGTCCCTTATGCGGGCGGAGAACTTGTGTGTTGATTGTGGGGGGGTTTTTCTGTTGGTGGCCCTACTTTGACTCGATTTTTTTCTTTCCATTTTATTTTGCCTTTTATTATTTCGGCATTTTTTCTTATTCATATTATGTATTYACATAGAAGGGGTTCAAATAATCCTTTAGGATTAATGGAAAATCAAATTAAGTTGGCTTTCCACCCTTATTATAGGGCGAAAGACATAGTGGGTGTCTTTGTCTTTTCCTTTCTGTTTTCTGGTATTTTATTTTTTTATCCTTTTATTTTGAGAGACCCTGACAATTTTATTTTAGCAAATCCTTGTCTTACACCCCCACATATTCAGCCTGAGTGATATTATTTATTTCCGTATGCAATTTTGCGTTCAATCCCGAGAAAGCTGGGGGGGGTAGTTGCTTTATTTTTTTCTATCCTTATTTTATATGCTCTTCCTTTTATACCTAAGAAACGATCTAACTCTTTTTACCCTTTGAATCAGATTTTGTTTTGAAGATTTCTGTTGACTTGGGTCGGGTCACAGCCAGTTCAGGTTCCTTTTATTTTCGGGGGGCGTGTACTAACTTTAGTGTATTTTTCTTATTATATGATTGACAAGTTGTGGATCATTTTTATAAAAACTGTCATTTACATCATTTCAATTTTAATAAGAGTAGCCTTTTTTACATTATTTGAACGTAAAATCTTAGGTTATATTCAAATCCGCAAAGGGCCCAACAAAACTAGCTTCAAAGGAAGAATCCAACCATTCAGAGATGCAGTAAAATTAATTCTCAAAGAAAGGGTTTTATTAAAAGAAAGCAGAAATATTATGTATTTTATCAGCCCAATCTTTTCTCTCTCAGTCTCTTTAATTACATGAATAAGGTTAAGCTCTAGCTTTGGGTCATTTGAAATTTTCCTCAGGATAGTATTTCTATTATGTTGTCTAAGCTTTAATGTTTATTCCTTAATAAGAGCCAGATGGGCCTCCAATTCTAAGTACTCTATATTAGGGGGGCTTCGTGCAGTAGCTCAAACGATCTCTTACGAAGTCAGACTAATCATTATTTTAATGAGACTAATTATTCTCGCAAACTCATTCAACTTATATAAATTTAAAGAATGGTTCATTTTTATAGCCATCCCACTGGGTGTTATTTGACTCGTCTCCAGTCTTGCAGAAACAAGACGAACTCCCTTCGATTTTTCGGAAAGTGAATCAGAATTAGTATCAGGGTTTAATACTGAATACAGCTCAGGTGGCTTCGTTCTTTTCTTTCTAGCTGAGTATAGGAACATCCTATTTATAAGAGCTTTTTTCGCCAGAGTTTTCTGCGCGGCAAGAGAAAGTAAT------TTCGTAAAATTAATATCTATCTCTTTTTTATTTATTTGAGTGCGAGGCACTCTGCCCCGATTCCGATATGATAAATTAATGAGACTAACTTGAAAAGTTTTCCTGCCCTCCTCCCTAAACTATTTAATCTTATTTTTAGGAATTAAATCACTCATCATAAAGATTTTTTTAATTTTGACTTTATTAAGGGGGACTTATATTACTTTGTCAAGATCAAGCTGACTGGGTGTGTGAATGGGCTTGGAGATAAATATAATATCTTTTGTTCCGTTTATGATTACAGAAGCTGGTATAAAATACTTTTTTATTCAATCAACGACTTCCTTGCTATTGCTTTTTATATCTTATTCAATTTCTGTTAATTACGTGAATTTGATGATGTTTGTGCTTATGATGAAGTTGGGGGCGGCCCCTTTCCATTTTTGACTGCCCATGGTAGTAAATAGTCTTGAGTGAAATAGGATCTTTTTTATTTTAACTTTCCAAAAAATTGCCCCCCTTGGGGTATTTAGGTATTTGGTGCTAAGATTAAATCAAATTTATTTATTTGTATTTATTTCTGTGTGAGTTGGGGCTCTAGGGGGTTGAAATGAGCTTTTGATTTCAAAGCTTTTGAGCTTTTCTTCAGTTCATCACGTGGGTTGAATTCTTATAACATTAAAGTTAGGCACAAAGTTATGGGTCTCATACTTGTTTGTTTATAGGGTTATTTTATTGAGCTTGATTAAAGTACTTGTTTCTCATCTCAAGAACTTAGTTGCTCTTTTATTTATTAGTGTTTCATTCATATCATTGGGGGGTTTGCCTCCTTTTACGGGGTTTTTCCCTAAGCTTATAGTTCTCTTAAGGTTGTCTTTTTCTATGATAATTTTAGTTATACCAAGCCTTTTGGTCTTATTTTTTTATTTACGGGTAAGAATTTTTGTGCTGTTGATTTTGAAGGCTAATAGGTTTTCAGCATTTTTCTTATTTAATGGTCTTTTTTTATGATTTCTTTTAATAATTATATTACTGAACATGGGTGTCCTTATATTTTTACTCAGATACTTAATCATACTAGCCTCCCTCATGCTAGGAAAGAAACTCAACATAAATCGAAGTTTTTCTTCCTCATTCGAATGTGGATTTGACCCCTCTGGGCCAGGCCGTCTACACTTTTCAGTGCGTTTCTTCTTAATCACCCTGGTTTTTTTAATTTTTGATGCTGAAATCATCCTCCTCCTGCCCCTAGTAGTAAGTCTAATCGTAATCTGAATTTGAAATAGACTAATATTTATTTCCATTCTTCTTATCGGGGTAATTTTTGAGATTACTGAAGGAATATTAGACTGATCTATTTTCTCTTTAACTATTTGGTTTATTTTAATAATTACTGGGTTAATAAAATTGACTTTGAATTGAAATCAACTTATCTCGATACTTTTGGGGCTAGAGTTTTTGGTTTTGTCTGTCTATTTATTTATGGGCTCTGTTTTTCTATTTGGGTCTCTGAACTCTTATTTTTTGGTTTTTGCTGTTTGTGAGAGGGCTTTGGGGTTAAGTTTATTAACTTTACTTAGGCGGGGACAGGGGGGAGAGATGACTTTTATGATAAAATTATTGATGGGGGTAGTCCTTATATTATTTATATCA---AATCTTTGCTTGGTGGTTAGATGAATTTCTTTATTTCTTGTTTATTTGATTTTGGTCACTAAACACGAGGAGGACTTCTTTTCGGGTCTGATAATTTGGGACTCACTGTCTGTTAATATGATTATTTTGACTTTGTGGATTATATTAATAGTTATGCTGAGTAAGTCTTTTAATTTGTTTTCTTTACCTTTTGAGAGTTCA---AGGCTCATGATTAAGCTATTGACAATTATTTTGGTTATTGCTTTCAGGATGAGTAAATTTCTTTATTTTTATATTATATTTGAGGTTACTTTGTTTCCTACTTTTGTTTTAATCGTAGGCTGGGGGACGCAACCTGAGCGGCAGGCGGGCAATTATTTACTGATATACACGATTTTTTTTTCTCTTCCACTTTTAATTTCTATTCTGGTTCTTTTTTATAGTAACAGGAGAGACGTAATATCGTTTGCTAATAAGGCA---TCAGATGGGTTGTTTGGG------TGGTCCCCTTTTTTTCTTTTGGCATTTTTGGTAAAATTACCAACATATAGAATTCATTTGTGGTTACCTAAGGCGCACGTGGAAGCTCCCGTTGAGGGATCAATAATTTTAGCAGGAATTTTATTGAAATTGGGGGGGTATGGGATGATTCGAGTAATGCCTTTGATTAAAGTATCAATAAACTTGGGTAAGTGGTTGTTGTTGACGTGGGTTTTGGTTGGTGGGGTATATGCTGGAATAATATGTATAATCCAAATAGACATTAAAGTTTTGATTGCTCTTTCCTCAGTGGCGCATATAGCTTTAGTGTCTGGGGGAATTTTTTCTATGAATAAATGAGGTGTGGCAGGAGGTTTGTTGCTGATGTTGGCGCATGGGTTTAGTGCATCGGGGATATTCTGCATGAATAATATGATATATGAACGGCTCATGTCTCGGAGGTTGTTTTTATTTAAGGGGGTGAGGAGGTTTACTTCTTTGTTTATTTTGAGGTGATTTATTGTGATTATGTCAAATATGGCTGCTCCCCCATCTTTAAATTTATTAAGAGAAATGATATTGTTAATCTCAATTCAGGCTGTCTCTTTGTGGTATATAATTCCTCTCGGTATCAGAATTTTTGTTTCTGCGAGATATTCTTTTTTCCTTTATGGAATTACATCACATGGGAAGTCTTCGTTTAGCTCTTTATCGGTTAAAGAAGGATTGACTTGCTTTTTGCATTTGGTTCCTATTGTTTTTATAATTTTTATTTTACAAAGTAATTTAATT---TATTTATTCTTCATAACAAGAATCTTCTCAATTACAAGAAGAGTTTTAATGTTTCAGGGTATAAAATCTTTTGTGTATGAATTTAATCTCATCAGAATAGTAAGATGTAAGTTTCTACTTTATTTCGATTGACTCTCCATAAGGTTTTGAAGAGTTGTATGGATCTCAGCCTCTGTAATACTATTCAGAGAATACATAAAGCACGATAAATTTAAATCACGATTTTTTTCTTTAGTATTCCTTTTTGTGATTAGTATGTTTTTTTTAATTTTTAGTTTAAATTTTATGAGAATTTTAATAGGCTGAGACGGCCTAGGCATTATCTCTTATATTTTAGTAATTTATTACCAAAACGAGTACTCAAGGAGTGCTGGAATATTAACAGCATTAAGAAATCGTGTTGGAGACGCTGCTATCCTCTTGTCGATTGGGATAATAATAGATGCAGGGAGATGAAATTTTATGTGAATAACAGAAATTGACAGAAACGCCGTGGGATTTCTAGTTATCTTAGCTAGCATAACTAAAAGAGCCCAAATCCCCTTCTCCCCCTGGCTCCCCGCAGCAATAGCAGCTCCAACCCCAGTGAGTGCTTTAGTCCACTCCTCTACCCTAGTAACAGCAGGGGTTTATCTAGCCATTCGGTTTGATCCCTATTTAAACCTTCTGAAAAAGTCTATTTTCCTGGTAGGCTTAATTACTACATTAATGTCTAGCCTAGGGGCTACTTTCGAGAACGATTTAAAAAAAGTTATTGCACTTTCCACACTAAGACAACTTGGAGTTATAATAAGAATTTTAGGTCTAGGAGAGGCAGAACTAGCTTTCTTCCACCTTCTCACACACGCCTCCTTTAAAGCGCTCCTATTCATGTGCAGAGGAAAAATCATTCACGAAAGTAAAAGAACCCAAGACCTTCGCTTTATAGGAGCCCTAAATGAAGGCTTACCTATCACGTCAACAAGAATAAATCTCGCAAATCTTGCTCTCATGGGATTTCCCTTCCTTGCGGGGTTTTATTCAAAAGATCTTTTTATAGAAATGTTTTTTATGGACTCTCCCAGATGAGTACTAAAAATCAGGCTTGAGACCTCTCTCTTACTCACTTCCGTTTATTCTGTTCGCCTTGCTTTTATAGGCTTACTGAACCTTGCTAATCAAGTAAATCTAAGAAAAACAGAAGACACAGATAAGTCTATTAGAGTCTCAAAATTTCTTTTGATCTTAAGCTCAATCACGGGGGGCGCCACAATATCGTGATTATTCCTATCCTCTCCTTTGTGTATTATCCTGCTCCCCGAAAATAAAATTTCCCCTCTTTTGTGCTTATCTGCAGGAATATTATTTGGTGCCATTTTAAGTACAAATAGCCCCAACCTAAATTATCCCTTTTCAATAAATTTTATGTTTCATCCTATTACAGGCATATGATTTATCCCGCTTTTCCAAAAATTT---TTTTCCAAAATTTTTTTAGGACTCAGAGGAGACATATTCGATAAAAGATGGTTAGAAAAACAAAGAAAAATAAACCTCAAGCACTCCTTAATTGCTGTCTCATCCCAACTAACCTCGGCACAAATAAGGATAATAAAGATTTTTATTATTATCTTACCCCTCAGATTCCTATTCCTT---------TTGATTTTCTACTTGTCATTTTTATTAGTTTTACTACTTCTCTCCTCTATTACCCCGCAAAGAGTAGTTTTACTCCTTATCTCCGAAACTCTAATCATCTCTATTGTTCTAAGAATAACCAGTTCAATGTGATTATCTTACTTCTTATTCTTAATAATCCTTGGAGGACTAATTGTGATTTTTTCTTACATGTGCCTCTTGTGCCCATCAGATCTCTTTGACCCTAGGTTATTCTTTTCAAAGTTTATGCTCTTAATACTTTGCCTCATAAGGCTTAAAATTTGAATCAATCTCACTTGTTGAGCACAAGTAAGTCAACTATATTATCTAAGCTATTTATTTATAGCATTATACTTATTTATCACACTACTATTTATTATTAATTTAATAAAAATTCATAAAGGACCCCTTCGGTTCTATAATACACATAAARCTTAAAACTGTAAAGGTATTTTAAAGACTCCTTACCTCTTGTATCAGGGAGAATTAAATTACTTTTCCCGAAACATGTAGAGTTTTGATTATATAAAAACTAATTTCTTTTAAGAGGAGATATTCTTTC-AATATGTATARCTGGTTACTAGAAAAAATCATATTAATTTTTTGAAACAAAAATTTAAGGAAAAACTTAAATTTATTTCTACAGACAATAAAACATTAAATCTTAATTCATTCATCCAGTATT---ATAAACAAAAAACTTCCTACAATAATTCTATGAGTA------TTAATTCAAGATCTATTTTAAACTAAACTTTTTCTTGTGAGTAATACTATTGAATTCGGCAAA-CTCCCCCGACTGTTTAATAAAAACATCCCTTGAAGTTTCATCTCAAGTAAACCCTGCCCAATGATTCAATGGCCGCAGTATGTTAACTGTGCTAAGGTAGCATAYTAGRTTGTTCTTTAAATYAGAACTKGAATGAATGGGCTAACGCGGGGAAACCTCTAACCATAGAAATAAATTTACACTAAGGTGAAAAGGCCTTATTTAACTAAAAAGACGAAAAGACCCTATAAAACTTTACTTATAAGTTTGTCTGGGGCGGAAATTAATATCTACCTTTAAATTAAACATTTTTAATGAAATTAATAAAACTAAAAACAACAAGTTACTTTAGGGATAACAGCATAATACTTCTTTAGAGCTTATCGTCAGAAGTGATTATGACCTCGATGTTGAATTGAAAATTTCGAAAGTCTGTTCGCCTTTTAAACTTTCACATGATTTGAGTTAAGACCGGTGTAAACCAGGTTGGATTCTATCTTTTAGCTTTATCTAATTGTACGAAAGGACCTTGGAAGATAAAAATTTTGTTTAATTCTGGCAAAGTTTAAACGAAGTTTCATGTAATTTATAAAGCAGTGGGTAAGATTAGGTGCCAGCAGTCGCGGTTAGACTTCGGTGAAATTTTAAAGGTTTTTTAAGCGTAAAAAATAAAATAGGATTAGATACCCTGGTATACTTCATT----TTAAGGTAGTAAAATTAAGCTTCAAACCTAAAGRATTAAAATTAATCAGAGGAATCTGTCAGTTAGTGACTTTACACATTAAATTTTACTTTAAAGTTTGTATATCGTCGTTTAAATTACTTTAAAAAATGGGAGTAATATTAAAATATCAGATCAAGGTGCAGCGGATAGAAGAAGATAGATGACAATTAAGAAAGAATTAATAAAATAGGATTTGAATGTAATAAGGTATAATTTARCATGTACATATTGCCCGTCACTYTCGARATAAGTCGTAACAMAGTRRGTGTATAAGCAAGAGTCTTTTAATCTATAGATAAGCTAATAAGCTAATGGGTTCATACCCCAAAGATGGTCTGTCCTCTTG---ATAAGGTTAGATTTAACCCTATTTCCTAATAGAAATATATTTTTACAAGAAATAGTTTACATAAAATTTTAGATTTGGGTTCTAAAGAAAGATCTTTCTTAAGTTTCAGTGTGAAGCACATAAAATTTTGATTTTTAAAGAGAAAATAAGGTAGGTTACCAACCATTAAGTTTGTAACTTAAAATTGAATATTATAACTAACACATTACAATTTCAAAGTAAAAATAAACTTCTAGCCTTCAAAGTTAAGTGGCTGATTTTAAAGCGGAAGATTGTAAATCTCCATGGAAATTTTCCCTAATTTAAAGTTTAAGAATCTCTAATTTGCAATTAGAAGTTCATTACCATATTTAGATTGCAAATCTAAATAAGCTAAAAAGCATGAACTTACAAATTAATTGACACAATATAAGATTGTCAATCTTAAAGCTTAGAATTTAATATTGAAGCTATTAAGGAGCTTATATAGCATATAGTGCAGTTAATTTCCACTTAGCTTGTCCGAGGTATAATAGTTTAAAAAAATTTTAAGTTGTGGACTTAAAGATGAAATG
>Limulus_polyphemus_NC_003057
ATGATAACAAATCTTTTCTCCATTTTCGACCCCTCTACATCTCAATCTCTTAACTGAGTTAGAACACTTCTAATTATCCTATCTACACCTTATTTATATTGAGTAATTCCTTCCCGCCTTCAAATCCTAATTATCAATATATTCAACATCCTCAATAAAGAACTTTCAATTCTACTATCAAATTCAAAAAAAGGAATAACTTTCCTCCTAATCTCCCTATTTTGACTAATCTCAATAAATAACTCCTTAGGCCTTCTACCACATATCTTCACATCTACAAGACATATTATAATAACTCTCTCATTAGCCCTTCCAATCTGAATAACAATTATACTATTCGGATGATTAAATAACACTACCCATATATTTGCCCATTTAGTTCCCCAAGGAACCCCACCAGCCCTAATAATATTCATAGTCTGCATTGAATCTATTAGTAATCTTATTCGACCAATCACATTATCAGTTCGCTTAGCTGCAAATATAATTGCTGGTCACCTCCTGCTTACCCTTCTCAGAAATAGAGCAGTCATGTCTAGACTTTCTACTACACTAACAATTTCTATTGCCCAAATTGCCCTCCTTACTTTAGAAATAGCTGTAGCACTAATTCAAGCCTACGTATTCGTAGTTTTATCAACACTTTACTCCACAGAAATCATTCCTCAAATAGCCCCTCTTAATTGAGCCATAATAACAATCATATTTTCTCTCTCCCTTTTAGTTTCAATAATTATCCTTTACATTTGAAAATGATTACCGCGATGACTTTATTCAACAAATCACAAAGACATTGGAACAATATATCTAATTTTTGGAATTTGAGCCGCAATAGTAGGGACAGCTCTCAGAATCTTAATTCGAGCCGAACTTGGCCAACCTGGCTCATTAATTGGAGATGATCAAATTTACAACGTAATTGTTACAGCCCACGCATTCGTAATAATTTTTTTTATAGTTATACCTGTAATAATCGGAGGATTTGGAAACTGACTTATTCCTCTAATATTAGGGGCCCCTGATATAGCTTTTCCCCGACTCAATAACATAAGCTTTTGACTTCTCCCCCCATCTTTTCTTCTATTACTCAGATCAGCTGCAGTAGAAAGAGGAGCAGGAACAGGTTGAACCGTATACCCTCCTCTAGCATCAGGTATAGCTCACGCAGGAGCCTCAGTAGACTTGACAATCTTTTCTCTCCACTTAGCAGGAGTATCATCAATTTTAGGTGCAATTAATTTCATTACCACAATTATTAATATACGAACATCCGGAATAGTACTTGAACGAATACCATTATTCGTTTGATCAGTTAAAATTACTGCAATCCTTCTTCTTCTATCTCTCCCTGTTCTTGCTGGAGCTATTACAATACTCCTAACAGATCGAAACTTCAATACATCATTTTTTGACCCTGCAGGAGGGGGTGACCCAGTCCTATACCAACATTTATTTTGATTTTTTGGGCACCCTGAAGTCTACATTTTAATTCTTCCTGGGTTTGGAATAATCTCTCATATTATTAGCCACCAAACAGGAAAAAAGGAACCTTTCGGGACTCTTGGAATAATTTATGCCATATTAGCTATTGGCATTCTTGGTTTTATAGTATGAGCTCACCATATATTTACAGTGGGAATAGACGTAGACACACGAGCATACTTCACAGCAGCTACAATAATCATTGCTGTTCCCACAGGAATTAAAATCTTTAGATGACTAGCTACCCTACATGGATCACAACTCTCATACGACCCACCTCTTCTATGAGCCCTAGGGTTTGTTTTCTTATTTACAATCGGAGGATTAACTGGAGTAATCCTAGCTAACTCCTCCATTGATATTATCCTCCATGACACATACTACGTCGTAGCCCACTTTCACTATGTCCTCTCAATAGGAGCAGTATTTGCAATCTTAGCAGGGGTCACTCATTGATTTCCATTATTCTTTGGAATAGCAATAAACCCAAAATGACTAAAAATTCACTTTTTAGTTATATTTATTGGAGTAAACGTCACTTTCTTCCCTCAACATTTCCTAGGTTTAAGCGGAATACCCCGACGATATTCAGACTACCCAGATGCTTTCACTACCTGAAATGTTTTATCATCCTTAGGCTCTCTCCTCTCTTTTATTGCCGTCATAGGATTCATCTTCATTATATGAGAATCCATCATTAGAAAACGCCCTATTATTTTTTCTAACCATCTTCCCTCCTCAGTAGAATGACAACACAATATTCCACCAGCAGACCATACATATAATCAATTAACAATATTAATCATGGCAACTTGATCCCACCTCCTATTTCAAGACAGAGCTTCCCCTACTATAGAACAAATAATTTTCTTTCATGATCACACAATAATTATCTTAACCTTAATTACAACTCTAGTTGTATACATAATAATAAATACTATATACAATTCCTTTACTAATCGAGTTCTTTTAGAAGGTCAAGAAATTGAAACGTTCTGAACCATCATCCCAGCACTCATATTAATCTTTATTGCCTTACCCTCACTCCGACTTTTATACCTTATAGACGAAATTAATAATCCTGCTCTAACAGTAAAAACCATTGGTCACCAATGATATTGGTCATATGAATACTCAGACTTCTCCTCCATCGAATTTGATTCCTATATAATCCCTAGAAGAGAAAACTCATTCCGATTATTAGATGTTGACAACCGCACAATCCTTCCAATAAACACCCAAATTCGAATAATAATTACTGCTGGTGACGTTATCCACGCTTGAACAGTTCCAGCTCTAGGTATAAAAATTGATGCAATCCCAGGCCGTTTAAACCAGTCCTCAATTATAATTAACCGCCCTGGCCTATTCTTCGGACAATGCTCAGAAATTTGTGGAGCAAATCACAGCTTCATACCAATTGTTGTTGAAAGTGTAAACACTTCGTCCTTCATCAAATGAATAAAT---ATGGCCAAACATCCATTCCACATAGTAGACCAAAGTCCATGACCCTTAACTGGAGCTCTAAGAGCTCTCACTTTAACAATAGGACTCATTAAATGATTTCATAAAATAAATCCTAACCTATTAATACTAGCTATATTTATTACTTTAGTAACAATAATCCAATGATGACGAGATATCATCCGAGAATCCACCTTCCAAGGAAACCACACTTCAATTGTAATATCAGGACTACGGTGAGGAATAATCCTATTCATCGTATCAGAAATTCTATTTTTCGCTTCATTTTTCTGAGCATTTTTCCATAGAAGACTTTCCCCAAGTATTGAACTAGGATCCTCTTGACCACCTTCAGGTATTTCACCTTTTAATCCTTTTCAAATCCCTCTTCTTAATACCGCAATTTTACTATCATCAGGCGTAACCATTACTTGAGCCCACCACAGAATTATGGAAAACAATCACCCTCAATCTCTTCAAGCCCTATTCCTTACTATCATCTTAGGTCTTTACTTCACTAGCCTGCAAGCCTGAGAATACTGAGAAGCCCCATTCTCTATTGCAGACTCAGCCTACGGAACAACCTTTTTTGTAGCCACAGGTTTTCACGGACTTCACGTAATCATTGGCACATCATTCCTTTCCATCTGCTTCATCCGCCTAATATTTTTTCACTTTTCCCCTAATCACCACTTTGGGTTTGAAGCTGCCGCATGATACTGACACTTTGTTGATGTAGTTTGACTCTTCCTCTTTATCTCTATTTACTGATGGGGAACAACACCCCGAAAATCACACCCTTTAATAAAAATTATCAATTCATCCCTTATTGATCTTCCTTCACCATCAAACATTTCATATATATGAAATTTCGGCTCCCTATTAATCCTCTCCCTATCAATCCAAATCTTAACGGGAATTTTCCTCTCCATGCATTATACATCTGACATTTCACTTGCATTTTCCAGAATCTCACATATTTGCCGTGATGTAAACTACGGATGAATATTTCGAGTAATTCATGCAAACGGAGCTTCACTTTTCTTTATCTGCCTTTATCTTCACGTAGGACGAGGTATTTATTATGGCTCTTACATAAATCACATAACATGAAATTCTGGCATTATCATTCTTCTCCTTTCAATAGCAACAGCATTTCTAGGCTATGTCCTCCCATGAGGACAAATATCCTTCTGAGGAGCAACAGTAATCACCAACTTAGTCTCAGCAATTCCATACATCGGGCAACTTCTAGTCCAATGATTATGAGGAGGATTCTCAGTTGGTAATGCTACCCTCACCCGATTTTTTACTTTACACTTTATATTACCATTCATAATTTTAGCTATAATTATACTTCATATTCTATTTCTTCACCAAACAGGATCTAATAACCCCTTAGGTATCAACAGAAACACCGACAAAATTCCTTTCCACCCTTACTTTTCCTCAAAGGACATTTTTGGCTTCCTTTTAATTTTAATACTATTTTCAGTAATTTCCATAACCTCCCCCTACTTATTGAGAGACCCAGAAAACTTCAATCCAGCTAATCCTCTTGTAACCCCAATTCATATTCAACCAGAATGATACTTCTTATTTGCATATGCCATTCTACGATCAATCCCTAACAAATTAGGGGGAGTAATTGCACTTCTCCTTTCAATCCTTATTTTATTCATCCTCCCCCTTACTAATAACCCCCGAAGCCTAAATTTCTACCCCATCAATCAATTCACTTTCTGAGCCCTACTCCTCACATGAATTGGCTCCCGTCCCGTAGAAGAACCTTATGAACTAATTGGCCAAATTCTCACAATTACTTACTTTTCATATTTCATTATCAACAAAATTTGGAGTTTTATTGTTTGTTATGTTGTTATTTTGATTTGTGTTTTAGTTGGGGTAGCTTTTTTAACTTTGTTGGAGCGAAGGATTTTAGGGTATATTCAGATTCGTAAAGGGCCCAATAAAGTAGGAGTGATAGGAGTTTTACAACCTTTTTCTGATGCGATTAGGTTATTTTGTAGGGAGCAGAGTTATCCTTTTTTATCTAATTTTTTATTTTATTTTGTAAGTCCGGTTTTTAGACTTTGTTTGGCTTTGTGTTTGTGATTAATTTTTCCTATTTTTTTTAATATGGTAGATTTTGAGTTAGGGTTATTATTTTTTTTATGTGTTTCTAGCTTTGGGGTTTATGCTATAATAGGAGCTGGTTGATCATCAAATTCTAAATATGCTATATTAGGAGCTTATCGGGCTGTGGCTCAAACTATTTCTTATGAGGTAAGTTTGGCTCTTATTATTTTGTCTTGTGTTGTTTTAGTTGGGGGATATGACTTGTTGAGATTTGAGTGGTGAATGGTTTGGGGGTTTTTTCCTTTAGCGATTGTATGATTTTCATCTTGTTTAGCTGAGACAAATCGTTCTCCTTTTGATTTTGCTGAGGGGGAGTCTGAGTTGGTGTCTGGATTTAATGTGGAGTATAGAAGAGGAGGATTTGCTCTTATTTTTATAGCTGAATATGGAAATATTTTGTTTATGAGATTGATTAGAGTGGTAATTTTTCTTGGGGGT------CTGGGGGGGATGTTTATTAAGGTAGTGATTTTAAGAATTTTGTTTTTGTGGGTTCGTGGGACTTTTCCTCGATTTCGTTATGATAGGTTAATGGGTTTGGCGTGAAGGATTTATTTACCTTTGGCATTAAATTATTTGCTTTTTTCGTTTGGGGCTTGTTTGTTTATCCTAACTCTTCTATTCTCCTTACCACTCATTCTAGGGACAATAATCACAATGAGATCTTCTTCTTGACTTATAGCTTGAATAGGCTTAGAAATAAATCTAATAGGATTTATCCCACTTATCTCTACCGAAGCATCTCTTAAATATTTTCTTATTCAAACAATTGCTTCCTCCACATTTCTATTCTCCTTTTTATTATCATCTTCCTTCTCTCCTTTCATAGTTATTTTAACCCTAAGAGTTAAACTAGGAGCTGCCCCCTTCCACATATGACTTCCAACAGTCGCAGAAGGATTATCTTGAACAAATTGCCTCATTTTAATATCATGACAAAAAATAGCCCCCCTCTCCATCATCTCCATAATTTTTAATCCC------CTCATTATTATCATCGCCACCCTTTCTGCAATCAGAGGATCAATAGGGGGATTAAATCAAACATCTCTCCGAAAAATTTTAGCCTTTTCATCTATTTCTCATATAGCATGAATACTTTCCTCTATACTAATCTCAAAAATATTATGATTATTTTATATTTTTATCTACTCAATTATTATTTCTTCAATCATCTTATGTTTTATACTCCACATTAATCAAGTTTCCCTTAATTCTCTCATCACCATTAATCTCCTTTCTCTAGGAGGATTACCCCCTTTTCTAGGTTTTTTACCAAAATGGTTAATCATATTCTATTTACTTCTCATAGTTTCAATTCTAATCATCTCAACTCTCATCAATCTCTATTATTATACTCGAATTTCCTATTCCTCACTACTCTTAATCAATTCAAACAATAAACTTCCACTTTCCATAATCTCAGGTCTGATCACCTCAATATTAACAATTAAATCAATCCTAACCTCAATCATTTTATCAATTACATTAAGATTCATTCTTATTATTCTATCTCTAATCTTATCCAAAAAATCCACCCTAGATAAAGAAAAAAGATCTCCTTACGAATGTGGATTCAATCCATTCTCATCCTCCCGAATTCCATTTTCCCTACGATTCTTTTTAATTTCAATTATCTTCCTAATTTTTGATGTAGAAATCGCCTTACTACTTCCCATCCCACTAAAAAACTCTATAATT---------ACCTTATCCATCTTCCTAATAATTCTAATTTTAGGCCTATTCCATGAATGAAATCAAGGAGCATTAGAGTGAGCAATTAATTTTAATGAGGTGCTTATTTTAGTGTATTTTTTAGGGCTAATAAGTTTTTTGAGAAATCGTAAGCATTTATTATCAATATTGTTAAGATTGGAATTTATAGTTTTAGGTAGATTTTTGTTAATGGTTCGTTTAGTGGGGGGAGAAGAGAGATTTTTATTTTTTCTTACAATAGTTGTATGCGAGGGCAGATTAGGGTTAAGAATTCTTGTATTAGTGATTCGGTCTCATGGTAATGATTATTTTTCAATTTTTATATTTTTATTTATATTGAGTTTGTGTACCTTTGTTTGT---TCATGGGAAGTTATTCAGTTTGGGTTGTTTTTTGTAAGTTTTTTGAGTCTACTATTTATCTATCGTTTTTCTGGGTTTAACTCTTTAATACTAGGGGGAGATTTGTTAAGTTATTCTTTATTTGGATTGTCTTGTTGAATTTGTTCTTTAATGTTAATGGCTAGATATAAGGTTTATAAAAATAATAATGAAAAGGTAAAGTTCTCATTCTTGGTTGTTTTGAGTTTAGTTTTTTTGTTTTTGAGATTTTGTTGTTTAGATTTATTATTTTTTTATGTTTCTTTTGAATCTGTTTTAATTCCTACTTTGTTAATGATTATTGGTTGAGGGGGTCAGCCTGAACGTCAGGCTGGGATTTATATGCTTTTTTATACATTATGTGCTTCTCTACCTTTTTTGGTAGGTATTTTTAGGTTATATGGATGTGAGGGGAGTGCGGTGTTTTATTATTTAGAATTG------AAAGGGGTAAGTATGGGGTGGTTTTGATTTTTTGTATTTGTTGTTGCTTTTTTGGTGAAGCTTCCTATGTTTTTATTTCATCTTTGGTTACCAAAGGCTCATGTGGAGGCTCCTATTGCAGGGTCAATGGTGTTAGCAGGGGTTTTATTGAAGCTAGGGGGGTATGGATTGTTTCGGGTATTATGATTATTTCAGAGTTTTGTAAAAAGTCAGGGTGGATGATTGGTAAGAGTAGGATTAATTGGGGGATTATTTACTAGATTTATTTGTATGCGTCAGGTTGATTTGAAGTCTTTAATTGCTTATTCTTCTGTTGGTCATATGGGAATTGTTTTAGGGGGTGTAATAACACTAAGAAGATGAGGATGTGGGGGGGCTCTTTTATTGATGGTTGCTCATGGATTGTGTTCTTCTGCATTATTTTGTTTAGCAAATGTTGTGTATGAACGCTTTTTTTCTCGAAGATTAGTGTTGTTAAGGGGTATAATAAGAGTGTTTCCTTCGTTGGCTTTATGATGGTTTTTGTTTTGTGTGTTTAATATGGCGGCTCCTCCTTCAATAAATTTATTTGGAGAGATTTCTTTAATGGTGAGATTGGTGGGATGAAGAGAATGAACTGTAGTATGTTTAGGGATGTTATCTTTTTTTTCGGCTTATTATTCTTTGTTTATGTTTTCTTCTACACAGCATGGAAAAAGTTGAATTGAAGGGGTTAATTTTCGTGAATTTTTGTTGTTACTTTTACATTTAGTTCCTTTAAATTTATTGATTTTGAATCTTGATTTGTGATTATATTGATTGTTTTTGTTGTTGATGTTTGTAATATTTTTCTCTTTTTCTTTGTTTTTTATTTTTTCTGATTTTGCTGTGTTTGTTGAATATTATTTATTTTCCATAAATGGATGTCCTTTTATAATGGTTTTTGACTGAGTATCTCTAATATTTTTATCTTTTGTTTTAATTTCTTCGGTGGTGATTTTTTATAGAGAATATATAGAGGGAGATGAAAATTTAAATCGGTTTTGTTATCTTGTTTTGTTGTTTGTATTATCAATAGGGTTATTAATTTTGAGACCGAATTTGATTTCAATTTTGTTAGGCTGAGATGGGTTGGGATTAGTATCGTATTGTTTGGTGATTTATTATCAAAATAATCGGTCTTTAAATGCAGGAATAATTACTGTTTTATCTAATCGTATTGGTGATGTGGGAATTTTAATTGGAATTGTTTGGATATTAAATTTTGGAAATTGAAATTATTTTTCTTATGTACTTTTAGAAGATATAGGGGTAGGAGGTTGTGTAGTCTTGGCGGCTTTAACCAAAAGAGCACAGATTCCTTTCTCTGCTTGACTTCCGGCAGCTATAGCTGCCCCTACTCCAGTTTCCGCTTTAGTTCATTCTTCAACTTTAGTGACTGCTGGTGTTTATCTTTTAATTCGGCTAAGACAATATTTTAGAGTGGGATCTTGTGTTTTAATGTTTATTTCTTGTATAACAATATTTATATCTGGATTGGGGGCAAATTATGAGATAGATATAAAAAAGGTAATTGCTTTATCAACTTTAAGACAATTAGGAGTAATAATATTATCAATTTCTTTTGGGTATTGAAAGTTAGCTTATTTTCATATGCTTACTCATGCCTTGTTTAAGGCCCTTCTCTTTCTTTGTGCAGGGTCTGTAATTCATAGAAGAGGTGGGGCTCAGGATTTACGATATATGGGAGGAATAATTGAGTTTAGACCTGTGGTTGGATCTTGTTTTAATCTTGCTAATTTATCTTTGTGTGGAATTCCTTTTTTGGCTGGTTTTTATTCTAAGGATTTAATTTTGGAAAATGTATCTTTTTTTAATTTTAATTTTTTTATTTTTATTTTTTTTAGAGTTTCTATTGGGTTGACTGCTTGTTATTCTTTTCGATTGTTTTTTTAT------ATTATGGGACGAAATTTCTTTATGTTTTTTAGAAATTTCGGGGAAGGGAGGATCGTTAGTGTTTCTATTATTTTTTTATCTTTTTGGGCTGTTATTATAGGGTCTACTTTAATGTGGATTTTGTTTCCTATTCCTTGCTTTGTGTTTGTTCCAATTTTTTATAGGGTTATAGGGGTTTTATGTGTAATTGTGGGATTATGAATAGGATTAATTTTGTGAGGAGTTAGTGGAAGA---TATTTATTTTTAACAGGGAAGAGAGTGAATCACTTTTTAGGGTTAATGTGATTTTTACCTTGATTATCTTCAAATCCTCTTTTATCT---AAATTAAGATTAGGGGGTTTGAGAAGTGATTTAAGGTGAGGAGAGTGAATAGGACCCCAAGGTGTTTTTGAAGGGATAGTAATTGGTTCTAGGATTTTTCAGTGATTTCAGGATAATAATTTAAAGATGTATTTGGTGTCTTTTGCAATTTGAGTAATTATTTTTACTTTTTTGACAAAAATCATCATCCTATCCACAATCTACTCCTTATTTCTCATTTCCTATCACCCTATCATAATAATTATAAACCTAATCCTAACCACAATTCTTGTTAGCTTAATAACAACACTCCTAAAAACCTCTTGGTTCTCCTACACTCTATTTCTCATTATACTAGGGGGAATACTAGTGGTATTCATTTACATTGCAAGATTAGCCCCAAACGAATCTTTCAAAATAAAAATCCCCTTACTAATCATCCTCTCAATACCACTTTTATTCACCACAATTTCATTTAAA------ACCTCTATTAAAATTTCCATTTCAAAAATTTTCTCCAATCTTACTCTTTTTTTAGTAACCTTTCTACTAATTACTCTTATTGCTGTAGTGAAAATTACAAAAATCTCCCAAGGCCCAATTCGA---------TGGATGATTATTTAGTACTGTGAAGGAAGGATGAAAATCTTGTACCTTTTGTATCAGGGGTGAATAATTGAAATTTCCCGAAGGAAAGAGAGTTATTGATGTAGTAAGTTTTATTTTGTGTTGGAGGTGAAATGTCAAGCGATCTTGATATCTGGTTCTTTGAGAATATTTTTTTATTTTCAGGAAGTGAGTATCTAGGGGATAATCTCTAGATATATTTATAATGTAGGAAAGATTTATTTTTAGGTTTAGTATCAAGGATGT--AATTGTTAACAAATTTTTAAAATGTTTGTATTAGTA--------------GAAGTGAGGAGAGTTAGAATTGTTATTGTTAATTTTTTTTAAGGAACTCGGCAAATTTTTTTCGCCTGTTTATCAAAAACATGGTTTTTTGTTTTATGAAAAATCGGACCTGCCCAATGATTTAATGGCCGCGGTATATTGACCGTGCGAAGGTAGCATAATCATTTGCTTTTTAATTGAGGGCTAGTATGAATGGTTGGACGTAAAAAAATCTGTCTTTAGATTTTGAATTTTATTTTTTAGTGAAAAAGCTGAAATTTTACTAAGGGACGAGAAGACCCTATTAAGCTTTACTTGAGAGTTTTACTGGGGCGGTAGAGAAAGAATTTTTTTTATAATAATACTTATTTGTGAATTTTTGACCCAAATAGGAGTAAGTTACTGTAGGGATAACAGCGTAATTTTTTCGGAGAGCTTATCGGCGAAGAAGTTTGCGACCTCGATGTTGAATTAAAGTATATGAAGGTCTGTTCGACCTTTAAATCTTTACGTGATTTGAGTTCAGACCGGCGTGAGCCAGGTCGGTTTCTATCTTTAGTTATTATGTTTTAGTACGAAAGGACCAAACATTATAAATTTTGTATTTGATTTTGATACTGTATAAATAATATAACTTAGATTTCTATGACTAGTATTTAGTTCTGAGTGCCAGCTACCGCGGTTAGACAAAGGTAGAATAGTTGGGGATAATTGTTTTTTTGAAATAGACCAGGATTAGATACCCTGTTATTTTAAGGTGTAATTAGGGTAGTAATT--GATCATGAAACCTAAAAAATTTAAGCTGTTCAGAGGAATCTGCTCTGTAACGATGGTCCTCGTTTAATTTTACTTTACAGTTTGTATACCGCCGTCTTTGATTGCCTTTATAGTTTAAAATTTATTTTTATGTCAGGTCAAGGTGCAGCTTATAGGTTGAAGTGGATTACAATTAATTTATTAGAATTGAAGGTGGATTTGAAAGTAATATAGGGCTCTAAGGCATGTACACATCGCCCGTCGCTCTCGAGATAAGTCGTAACATAGTAGATGTAAAAGTAATGGTCTCTTAAACCAAAAGTAAGCTAATAAGCTATTGGGCTCATAACCCACTGATAGAAGTTATAATCTTCTTAGAAGCCAAAAAAGAGGCATCTCACTGTTAATGAGAAGATTGAACAGAAAATAGTTTAATGAAAATATTGGTTTTGGGGATCAGTGATGGGAGAAATTTAATTTTTGGTG-ACGGCACGTTGAATTTTGATTTCAAAAGGGATGGTTCAGTAGTTTACAAAACCTCGGTCTTGTAAACCGAAGAAGGGTCAACTGTAGGAAGCAGCTCATTTACACTGAGTAGGGAAACTAGTAACCTTCAAAGTTAAGTGGCTGAGTTTTAGGCGGTAGATTGTAAATCTACATGAGATTTTTATCTGGTAAGTATTTAAATAAAATCTAATTTGCGATTAGAAATTTAATTAAAATTTTAAATTGCAAATTTAAAGATACATAGGTGTTAGGGCTTAAAGATTAGTTAAAATAACACCAACTTGTCAAGATGGAGTCAAAGAGTATGGCTTTGAAGATGCTATGGAGTCTTTTTAGTATAAAGTACATTTAGCTTCCAACTAAAAAGTTTAAAATTAAGTAGTTTAAAAGAATTTTGGGTTGTGGTCTCAAAGGTGCAGTT
>Oniscus_asellus_KX289581
ATGATAACTAACCTATTTTCTATTTTTGACCCTTCCTCTAGGATTAATTTAAACTGGCTCGCTTTATACTTAATTATCGTAGTTTCTCCTCTTATAAAGTGAGTAACACCTTCGCGAGGTATAAAGGGGTTTCAAACCCTATTTAAAACCTTAACTTTAGAAGTAAAACCCTTACTTAATTTGGAAGCCCGAATAATAATAGGGTTATTTATATCTTTGTTTTTATTAATTTTAACTATAAATTCTATAGGTTTAATCTCTTATATTTTTACTCCCTCAAGACACCTAACAATTACCTTAGGATTGGCTCTTCCTATATGGTTAAGCTATTTTAGATACGGGTGAGTTAAAAAAACTAAATGAATATTAGCGCATCTAGTTCCCCAAAGCACACCTAATGTCTTAATACCTTTTATGGTATTAATTGAGAGTATTAGCAGATTAATCCGTCCTCTAACCCTTTCGGTACGGCTAGCCGCGAATATAATCGCCGGGCACTTATTGCTTACTTTAATAAGTAATACTATTAGTATTTTTAAAGGAACTGCCGGAGTATCTATCGTAGTAATACAAATTGCTTTAGTAATTTTAGAAACAGCTGTAGCTGCTATTCAAGCTTACGTTTTTATAATCCTAAGGGCCCTTTATGTGAGAGAAATT---------ATAAGCCCTATACCCTGAGTAACTCTACTCTTAATCTTGCTAAGCTTGGTGTTATATATATTTATAACTTTATACAACTGAGAATGAATGCAACGCTGGTTTTATTCTACTAACCATAAGGACATCGGGACTTTGTATTTTGTGTTTGGAGCTTGGGCAGGAGCGGTAGGGACCGCTATAAGAATGATTATCCGCGTGGAATTAGGGCATCCCGGAAACCTCATCGGGGATGACCAAATTTATAACGTGATTGTAACGGCCCACGCTTTTGTTATAATTTTTTTTATGGTTATACCTGCAATAATCGGAGGTTTTGGAAATTGACTGGTCCCTTTAATATTAGGAGCTCCTGATATAGCGTTTCCTCGTATAAACAATATGAGATTTTGACTTCTCCCTCCCTCACTTGTATTATTGTTAGGGAGAGGTTTAGTAGAGACTGGAGTAGGCACTGGGTGGACAGTCTACCCTCCTTTAGCGGCTAATATCGCTCACAGGGGAGCCTCGGTAGATATAGGGATTTTTTCTCTTCATTTAGCAGGAGCTTCTTCTATTTTAGGAGCTGTAAACTTTATTACTACAGCTATAAATATCCGTACCCGAAATATAAGCTTAGACCGTATAACTTTATTTGTATGATCAGTTCTTATTACCGCAATTTTGTTACTTTTATCTCTACCGGTATTAGCGGGAGCTATTACTATACTACTAACAGACCGTAACTTTAATACTTCATTTTTTGACCCGGGAGGTGGAGGGGATCCTGTCCTGTACCAGCATCTTTTTTGATTTTTCGGACACCCAGAGGTATATATTTTAATTCTTCCTGCTTTTGGAATAATCTCTCATATTATTAGACAAGAGACTAATAAGAAAGAGGCTTTTGGGGCATTGGGTATAATTTACGCTATAGTGGCTATTGGGGTTTTAGGGTTTGTTGTATGAGCCCATCATATGTTTACAGTCGGGATAGATGTGGATACTCGGGCCTACTTTACTTCGGCTACTATAATTATCGCCGTGCCTACTGGGATTAAAATTTTTAGTTGGCTTAGGACTCTCCACGGGGCGCATATAAGATTTAATCCCGCTTTGCTTTGAGCTCTAGGATTCGTGTTTTTATTTACTGTAGGAGGACTAACCGGAGTAGTGTTAGCTAATTCTTCTATTGACATTATCTTACACGACACTTATTACGTGGTAGCACATTTCCATTATGTACTATCCATAGGAGCTGTATTTGCTATCTTCGGGGGTTTAGTATACTGATTCCCTTTATTTACCGGGTTAAGATTAAACCCTTTTTGGTTAAAAATTCAATTTCTAGTTATATTTATTGGAGTAAACCTAACCTTTTTCCCCCAACATTTTCTAGGTCTAGGAGGGATGCCGCGGCGATATTCGGATTATCCGGATATCTATATATTCTGAAATATAGTTTCTTCGATAGGATCTTTAATTTCGGTAGTCGCTTCACTTATATTTCTTATTACTATCTGAGAAGCTCTATCTTCAGAACGAAGTTTGGTGTTCTTCGGAGTCCCTAGAACTTCTTTAGAGTGGCTTCATCCTACTCCTCCCGCGGATCATAGATTTGATGAAATTCCTAAAGGAGCCATAGCTTGGTGAAAAAGCGTAGGACTGCAAGATGGCAATTCTCCTTTAATAGAACAACTTATCTTTTTTCACGACTACGTAATAATTGTGTTAGTAATAGTTACCGCTATCGTAGGGTATGCTATACTCAGGCTATTAATAAATAATTTAATTAATCGATCTTTGTTAGAAAATCAATCTATTGAATTAATCTGAACAATTCTCCCTGCTTTAGTGCTATTATTTATCGCTTTTCCCTCACTACGATTGTTGTATCTTTTGGACGAGATCAGCTCCCCGGAAGTGACTGTTAAAGTAGTGGGTCATCAGTGGTATTGAAGCTATGAGTATTCGGATTTTAAAAAAATAGAATTTGATTCTTATATACTACCAGCGAGGGATTTACAGTTTCGATCCTTAGAAGTAGACAACCGAGTAGTTATTCCGTACAAAACTCAAATACGAGTGTTAATTACTGCGGCGGATGTAATCCACTCCTGGACTATCCCAGGATTAGGGGTAAAAGTAGACGCTGTCCCAGGACGGTTAAACCAGTTAAGGATTTTTAGAAACCGACCCGGAGTCTTGTACGGCCAGTGTTCAGAAATTTGTGGGGCTAATCATAGTTTTATACCTATCTCGTTGGAAATAGTCTCTACTAAACAGTTTATAACGTGATTATTAATGACAAGTACGCACCCTTACCATCTAGTAGACTTTAGCCCTTGGCCTCTAACGAGAGCTTTAGGGGCCTTTTTACTTACTAGAGGGCTAGTAAAATGGTTTTATTTCTTTAGGCCGGACTTGTTATTTATTGGAGTCGCGAGAATTATTCTATCTATAATCCAATGATGGCGAGATGTGGTGCGAGAAAGCACTTTCCAGGGGTTGCATACTCTCAAAGTACAAATAGGCCTCCAGTGAGGAATAATTCTTTTTATTATTTCTGAAGTATTATTCTTTTTTTCTTTTTTTTGAGCTTTTTTCCATAGGAGGCTAAGTCCGAGGCTGGAACTAGGCAGGATTTGACCCCCAAAAGGGATTCAGACGTTCAATCCATTTAGGATCCCTTTATTAAATACTACTATTCTATTGTCCTCAGGAGCTACTGTTACGTGAGCCCATCATAGGCTGTTACATAGCGCGCATTCGGAAGGATTTAATAGACTTAGTTTAACCATTGGTCTAGGGTTATATTTCACCGGATTGCAGGCTTTCGAATATATCGAAGCTCCTTTCACTATCGCGGATTCGGTGTATGGCTCAACTTTTTTTGTAGCCACTGGTTTTCACGGATTGCACGTAATTATCGGCACCACCTTTTTATTAGTTTGTTTAGGGCGTTTAATAATAGCCCATTTTTCGCCCGAACATCACTTCGGATTTGAAGCGGCAGCTTGATATTGGCATTTCGTAGACGTTGTGTGATTGTTTTTATATATTTCTATTTACTGATGAGGTCACGTTAGGCGGAAAAGTAACCCTCTTATTAAAATTGCTAATTCTGCTTTAGTGGATATACCCGCTCCCGTAAATATTTCCTTATGGTGAAATTTAGGATCTTTATTAGGGTTGTTTTTAATATCTCAGATCTTAACAGGTTTATTTCTTTCTATACACTATATCAGTAGAACAGAATCCGCTTTTGATAGAGTAATTCATATCTGCCGGGATGTAAATTCTGGGTGACTATTACGAGCACTTCACGCTAATGGGGCCTCTTTCTTTTTTATTTTCCTGTATCTCCACGTAGGGCGAGGTGTAATGTACGCCGCTTATAAACTTATACACACTTGAATTATCGGGGCCACAATCTTACTTATGTCAATAGCCACAGCTTTTTTAGGGTATGTTTTACCTTGAGGGCAAATATCCTTATGAGGTGCTATAGTAATTACTAACTTATTATCTACAGTGCCTTATGTAGGTTCAGATCTTGTACAATGATTATGGGGAGGTTTTTCTATCTCTTCTCCTACACTAACCCGATTTTTCGCTCTACATTTTGTACTCCCCTTCATTATTACAGTTTTAGTGATCTTTCATATCACTTTTCTACACCAAACAGGCTCTTCCAATCCTCTGGGAGTCGGGAGAAGAGGAATAAAAGTACCTTTTCATCCTTATTTTACGGTAAAAGATTTAGTCGGAATTATATTAGCTGTTCTACTCTTAACCAGAATCTCTCTTTGAAACCCCTACCTTTTGGGAGACCCTGAAAATTTTAATACAGCAAACCCCCTTAGATCTCCTGTACATATTCAGCCAGAATGATATTATCTGTTCGCCTACGCTATTTTACGATCTATTCCTAACAAACTAGGAGGAGTGATTGCTTTATTACTATCAATCTTAATCCTATATTTATTACCCTTCACTAGATATAACCAATCATGGATATTTTATCCACCGGGCCGGTTACTTATTTGAATTTTTTTATTG---------------------------------------------------------------------------------------------------------------------------------------------ATTAGAGTCGCCTTTTTGACTCTTTTGGAGCGAAAAACTTTAAGGTATATTCAAATTCGCAAGGGGCCTAATAAAGTAGGGTACAAAGGTTTATTACAGCCTTTTAGAGACGCTATTAAATTATTTTCTAAAGAGTTTATTACTCCTAGCTTGAGGAGAGTAGTAGTATTTGTACTATCTCCGGCGTTAATTTTAACTATTTCTATAATAATATGATTTTCTTTACCCTCTTCATTCGGGTTTTTAGAGATCAGACTCGCTTTAGTTTATATTTTATGCTGTTTATCAGTGAGAGTATACCCTATTTTAGGAGCCGGATGATCTTCCAATTCGAAATATTCTTTGTTAGGGAGGCTTCGCGCAGTCGCTCAAACTATTTCTTATGAAGTTAATCTAGCTTTTATCTTTTTAGGATTAGTTTTGTTCACTCGCTCTTACAGGACAGTAAGGTTTAATTTTTCTTATATTTTATTTTTATTCCCTTTGGGCCTGATATGATTTATCTCCGCTCTCGCGGAAACCAATCGTACTCCCTTCGACTTTTCTGAAGGAGAGTCGGAGTTGGTGTCAGGTTTCAATACAGAGTTTAGATCAGGAGCATTTTCAATTTTTTTTTTAGCGGAGTACAGTAGTATTTTATTTATAAGGTATTTACTGAGCTTACTATTTTTCAAACCGAAAGACCTATTCCCTTCTGTAGTTGGGATATCCCTAGCTATACTATTATTTTTGTGAGTGCGAGGGACATTACCTCGGTTTCGGTATGATAAGTTGATATATTTATCCTGGAAAATTTTTCTCCCGAGAGTACTTATATACCTAATATTTTTAACGGGGGTGATAGTCTGG------------------------------------------------------------------------------------------------------------------------------------------------------------------------------------------------------------------------------------------------------------------------------------------------------------------------------------------------------------------------------------------------------------------------------------------------------------ATTTTACGAAAGATATTAGCCTATTCTTCTATTAATCATTTAGGGTGATTATTACTAGCTATAACTGGATTAAGACAAGTTTGAATAACTTACTTTTTTATTTATTGCATTTTGGTCAGTCTCGTAGTGGTAATCTTAATTTTCCACCTTAATCAACTTATATACAAAGTAATTATTTTGCTAAGAATATTTTCTCTAGGAGGAATACCTCCGTTATTAGGATTTTTACCTAAATGGGTTTTAATTAAACAATGCATTATCTATATAAGGGTAATAATCTTTACAAGCGTAGTCACACTATTTTTTTATTCCCGACTGGGGGTAAGAGCGTTACTAATTAGTCAAAAAATAAACCCTAGGGCAGTCGGATTTCTTAGAGGATTTGGGTTAGTTGGTTGATTT------------ATTTTTTCCGCTGCCGGAATAATCGCGGCGGTCGTAGTATTAGAAGTAATTTCTATAATTTTAGGGAAGAAACAAAATAAAGACCGCGAAAAAAATTCCCCTTTCGAGTGCGGGTTCGACCCTAAAAGATTTGGCCGAGTAAGATTTTCAGTGCGATTCTTTTTAATCGGGGTGATTTTTTTAATTTTTGATGTCGAAATCGCCCTATTACTCCCCCTAATAGTCAGTTCCGCTGTAGTATGAGTAGGGTTAGAAATAATATTTTTACTAATCTTAATTTTCGGAGTCTTTTTAGAGTGAAAAGAAGGAGCTTTGGATTGAAAAATAAGACATCCACAAGTAGGTATTGTAATATTTATAACCGCCTTATTAGCTTTTATTTTGGTTTCAAAACATCTTATAACTACTTTAATTTTTTTAGAATTTATAACTCTTTCCGTTTATTTTCTAATTGTGGTAATCTCTCTTATAGAAATATTCACAGCCCTCTACCTAGCTGTAGCTGTTTGTGAAGGAGCTATGGCTTTGACTATTGTAGTTCTATATGTACGGAAATTAGGTAATGAATTAATTAAA---------------------------------------------------------------------------------------------------------------------------------------------------------------------------------------------------------------------------------------------------------------------------------------------------------------------------------------------------------------------------------------------------------------------------------------------------------------------------------------------------------------------------------------------------------------------------------------------------------------------------------------------------------------------------------------------------------------------------------------------------------------------------------------------------------------------------------------------------------------------------------------------------------------------------------------------------------------------------------------------------------------------------------------------------------------------------------------------------------------------------------------------------------------------------------------------------------------------------------------------------------------------------------------------------------------------------------------------------------------------------------------------------------------------------------------------------------------------------------------------------------------------------------------------------------------------------------------------------------------------------------------------------------------------------------------------------------------------------------------------------------------------------------------------------------------------------------------------------------------------------------------------------------------------------------------------------------------------------------------------------------------------------------------------------------------------------------------------------------------------------------------------------------------------------------------------------------------------------------------------------------------------------------------------------------------------------------------------------------------------------------------------------------------------------------------------------------------------------------------------------------------------------------------------------------------------------------------------------------------------------------------------------------------------------------------------------------------------------------------------------------------------------------------------------------------------------------------------------------------------------------------------------------------------------------------------------------------------------------------------------------------------------------------------------------------------------------ATAGTAGGCAGAGTAAGCTTGATTATTGCCTCATTAATAGTAGAAAGCCCTCCTTTATTAATAACACTATTAGTAGGTCAGTCTCTCTTAGTAGTAGGCTTTACCGGTTTATTGAAAAGAATTTGGTATTCTTACATTCTTTTTATAGTATTTTTAGGAGGAATTTTAGTAATTTTTGCGTACGTGAGTAGATTAGTAGAAACTCAAAAAATAGAGTTAAAAATACTGAGATTAGTGGTTTTAGGTGTCCTAGGAATTTTAGTACTATTTAAACTAGGAAAAGATTTTGATAACGAGTTTTTAATACACGGGCTAATTTCTGTATGGTATGCTATG---------------------------------------------------------------------------------------------------------------------------------------------------------------------------------------------------------------------------------------------------------------------------------------------------------------------------------------------------------------------------------------------------------------------------------------------------------------------------------------------------------------------------------------------------------------------------------------------------------------------------------------------------------------------------------------------------------------------------------------------------------------------------------------------------------------------------------------------------------------------------------------------------------------------------------------------------------------------------------------------------------------------------------------------------------------------------------------------------------------------------------------------TAAACAAGGATTAGATACCCTTCTATTTCAGAGGAG--TTAAGGTAGTAGTTATCATCTTGAAACCTAAAAGATTTAATTACATCAGAGGAACCTGCCCTGTCACGATAATCCTCGTTATATCTTACCTTGCGGTTTGTACACCGTCGTCTAAGATATTTTTAAAAGTAAAAATATTGATAATAAGACAGACCTAGGCGCAGCTTAGAGGGTGAGGTGGGTTACAATTAACCTTTATAGCTTAACATCGGATTTGAAAGTAAC------------------------------------------------------------------TAAGCGAAAGGTTTTTAATCTTAAGATAAGCTAAAAAGCTAGCGGGTTCATACCCCGTTGATGGTAAACCTCTTAATAAGTAAAGCCAAAATCGAGGCGAGCCCCTGTTATAGGCTAGAATGAG-AGGCTATAGTTTAATTAAAATATTAGGTTTGGATACTAAAGATTCGTTTGGA--ACAAGTAAGTGTTAAACACATAAGGTTTTGAGTCTTAAATTTACAGTACAGTAGTTTAATAAACACTATTTTTGTAATATAGAGATACTAGCTTG-----------------------------------------------------AGTAGCTTAA--TTAAGCGATAAGTTGTAAACTTATATAGTAGGTTTTTATAAGTAATAATCTAAAGATAGCTGATTTGCATTTAGAAA-AGGTTTTTATTCTTAGACTGCAAACCTAAGTTAGCGTCTCCGCAAAAATCTCCAGGTTAGTTAATATAATATAGAATTGTCATTTCTAAGTGTTAGAATCTGATATTGAAGCTATCAAGGAGCTTAGTTAGTATAAAGTACATTTGATTTCCATTCAAAAGGTCAAGATAACGGTAGTTTATCAAAATACTAAGTTGTGGACTTAGAGAAATACTT
>Porcellio_dilatatus_dilatatus_KX289582
ATGATAACAAATCTTTTTTCTGTATTTGACCCAGCTTCGGGTTTAAGGCTTAATTGGGTGGCCTTGAGGTTAGGGCTATTAGTGTATCCGTTAGCAAAATGGAGGGTTAGATCCCGGGCTATAGAGTTTACAGCTACTATTTATAGCTTACTGTACAAGGAGGTGGGTCCTTTATTATCTTCTAAGGGAAAGATCTTAGCTTTAATTTTTACTTCTATATTCTTTTTTATTTTTTGGATAAATTTAATAGGGTTAATCCCTTATATTTTTACGCCAACTAGCCATTTAGCAGTGACTTTAAGGTTAGCTTTGCCTTTATGGTTAAGGTATTTCACTTATGGATGGGTAAAAAATTTAAGGTGAATGTTGGCTCATTTAATACCACAGGGGACTCCTTTGGTATTAATACCTTTTATAGTAATTATTGAGAGTGTAAGAAGAATAATTCGTCCGTTTACCCTAGCGGTGCGGCTAATAGCTAATATAATCGCAGGGCATTTACTTCTGACTTTAATTAGAGGCTCAGTTCAGGTACTTGTGGTCAGGAGGTTAGTATGTATCAGAGTATTTCAGATTCTATTAGTAGTCTTAGAGGTGGCGGTAGCTGCTATTCAGGCTTATGTGCTTGTTGTTCTTAGGGTACTTTATGCTAGAGAGGTTATTCCACAGATAAGGCCGTTGCCTTGGGTGATAGTTTGGTGAAGGGTATTAGGCTTGGTTTTGGTCTATTCCATATTAATCTATAATTGGGTATGAATGCAACGTTGATTTTATTCTACAAATCATAAAGATATTGGAACATTATATTTTGTATTTGGTGCTTGGTCAGGGGCTGTTGGTACTGCACTTAGAGTACTTATTCGTACAGAACTAGGTCACCCAGGGAGTTTAATTGGTAGGGATCAGATCTACAACGTTATTGTTACTGCACATGCTTTTGTTATAATTTTTTTTATGGTTATACCTATTATAATTGGGGGTTTTGGAAATTGGTTAGTTCCTTTAATATTAGGGGCACCAGATATAGCTTTCCCGCGGATAAATAACATAAGATTTTGGTTACTACCTCCTTCACTGGTATTGCTTTTAGGGAGAGGTTTAGTGGAAAGAGGGGTGGGTACAGGATGAACAGTTTATCCTCCATTAGCAGCTGGAATTGCTCACAGCGGGGCTTCAGTAGATATAGGTATTTTTTCTTTACATTTAGCTGGGGCTTCTTCCATTTTAGGGGCTGTAAATTTTATCACAACAATTATTAATATACGAGTGTCAGGGATAAGTATAGATCGTGTGCCCTTATTCGTATGGTCTGTGCTTATCACAGCAGTACTTTTATTATTATCCCTTCCTGTTTTAGCAGGAGCTATTACTATACTTTTAACAGACCGAAATTTGAATACATCTTTTTTTGACCCTAGCGGCGGAGGGGACCCAATTTTATACCAGCATTTGTTTTGATTTTTTGGTCACCCTGAGGTTTATATTTTAATTCTACCGGCGTTTGGGATGATTTCTCATATTGTAAGTCAGGAATCCAACAAAAAGGAGGCTTTCGGGACTTTAGGGATAATTTATGCTATAGTGGCAATTGGGGTGTTAGGATTTGTTGTATGGGCTCACCATATATTTACAGTGGGGATAGATGTGGATACCCGGGCTTATTTTACATCTGCCACTATGATTATTGCAGTACCTACTGGGATTAAAATTTTTAGGTGGTTAAGAACCCTGCATGGAGCTGAATTTTCTTATAGCCCTGCCTTGCTTTGAGCATTAGGGTTTATTTTTTTATTTACTCTAGGGGGGTTAACAGGGGTTGTATTAGCAAATTCTTCTATTGATATTATTCTTCACGATACTTATTATGTAGTGGCTCATTTTCATTACGTTCTATCTATAGGGGCTGTTTTTGCAATCTTTGGGGGGGTGGTGCATTGATTTCCCTTATTTACTGGATTAAGGATAAGAGGATATTGACTAAAAATTCAATTTTTACTTATATTTATTGGGGTTAATCTAACGTTTTTCCCGCAGCATTTTTTAGGGTTAGGGGGTATGCCCCGTCGATATTCAGATTTTCCTGATGTTTATAGGTTTTGAAATATAATCTCCTCTATCGGTTCTATCCTCTCTGTTCTCTCTGTTATATTATTTTTAATAATTATCTGAGAAGCTTTTTTAGCTGGACGTAATTCTATTTTTACGCTTAGACTTAGCTCATCTTTAGAGTGGCTACACCCAATACCTCCTGCGGATCACAGCTATGATGAACTCCCAATAGGTTCTGTGCCATGGTGAAATAGTCTAGGGCTGCAAGATAGCTCTTCCGCTTTAATAGGTCAGTTGATTTTTTTTCATGACCACACTATAGTTATTTTAATTCTTATTATAACTACAGTAGGTTATATGATAATTAGAATGGTATTTAGGGGTTATATTAATCGCTCTTTGCTAGAGAGCCAGCTTATTGAAATAATCTGAACTATTTTACCTGCTATGGTTCTGCTGTTTATTGCATTTCCTTCCCTTCGTTTACTCTACCTACTCGATGAGGTTAGAAACCCTGGGCTAACCATTAAGGTAGTAGGACATCAGTGGTATTGGAGATATGAATATTCTGATTTTAGCAATATAGAGTTTGATTCTTATCTTTTACCAGTAGAAGAGATAAGGTTTCGATCTCTGGAGGTGGATAGACGAACTATTATTCCTTATTTAACTCAAATCCGACTATTAGTAACAGCGGCTGATGTAATTCACTCTTGAACTATTCCATCATTAGGTGTAAAGGTAGATGCTGTGCCTGGGCGTTTAAATCAGTTAAGATTTTTAGTGGAGCGTCCTGGGGTATTATTTGGGCAGTGTTCTGAAATTTGTGGAGCTAACCATAGGTTTATACCTATTGCTCTAGAGGCGGTTACTCCAAAAGTATTTTTGATCTGGTTATCTATGATAAAATTTCACCCTTTCCATTTAGTAAATCCTAGCCCATGGCCGTTAACGAGTTCTATCGGGGCTTTCCTATTAACTAGGGGTCTAGTTAAATGGTTTCATTTTTTTTCTATGGATCTATTTCTGGTGGGAGTGTTAAGGATTATTTTATCGATGGTGCAATGATGGCGGGATATTGTTCGGGAGAGGACTTTCCAAGGGTTACATACTTTAAAAGTGCAGAAAGGGCTACAGTGGGGGATAATTTTATTTATTGTGTCTGAGGTTTTATTTTTTTTCTCCTTTTTTTGGGCTTTTTTCCATAGAAGATTAAGGCCCAGGTTAGAGCTGGGAAGGGTGTGACCGCCAACTGGGGTGAAGCCCTTTAACCCTTTTAATATTCCTTTATTGAATACTGCTATCTTATTAAGATCTGGCGCAACTGTGACCTGGGCTCATCATAGATTACTACATCAGGAGCACTCAGAGGCTGTAAATAGGTTAGCGCTAACAGTGGCCTTAGGGATTTATTTTACTAGTCTACAAGCTTTTGAGTATATAGAGGCCTCATTTTCTATTGCTGATTCAGTATATGGCTCTACGTTTTTTGTAGCCACAGGGTTTCACGGCCTTCATGTAATTATTGGAACAACTTTTTTAATGGTGTGTTTAGCCCGCTTAATAATGGCCCACTTCTCTGCCGGGCATCACTTTGGGTTTGAAGCTGCGGCTTGATATTGACATTTTGTCGATGTTGTTTGGTTATTCCTTTATATTTCTATCTACTGATGAGGG---TTGAATCGTAAGAATAACCCAATCCTTAAAATCCTAAATTCCGCCCTAGTTGATATACCAGCCCCTATAAATATCTCTATATGATGAAATTTTGGATCCTTATTAGGGCTTTGTTTAATCCTGCAGCTTATCTCAGGTTTATTTTTAGCCATGCACTACTCTGGGCATGTTAACCTAGCTTTCGATAATTTAGTGTATATCTGCCGTGATATCAATAACGGATGATTTCTCCGTTCATTTCATGCAAACGGAGCTTCAATATTTTTTATTTGCCTGTACCTTCATATTGGCCGCGGAATATATTTCGCTTCTTACATTCTTGCTCATACATGATTGATTGGAGTAACAATTCTTTTTCTGACCATGGCAACAGCCTTTCTAGGTTATGTTCTACCATGAGGACAAATATCTCTCTGAGGGGCATCTGTAATTACTAATTTACTATCAACAATCCCTTATGTAGGAAGAGCCTTAGTAAAATGACTATGAGGAGGATTCGCAGTCGACAACCCCACCCTCACCCGATTCTTTGCTCTCCACTTCTTACTCCCTTTTGTTACTGTAGCAATAGCAATTATCCATATTACACTTCTTCATCAATCAGGCTCCTCTAACCCTTTAGGAGTTAAAAGTAATAAATTAAAAATAATATTTCATCCTTACTTTACATTAAAAGATCTACTAGGAATAATTATTTTATTCTTATTATTGATCTATCTTTCATTAATAAACCCTTATAAATTAGGAGACCCAGAAAATTTTAACCCAGCTAACCCTCTAAGCTCCCCACCCCATATCCAACCTGAGTGATACTACTTATTTGCTTACGCCATCCTACGATCAGTCCCAAACAAGCTGGGGGGTGTGGTAGCCTTGATCTTATCGGTGATAATCTTATATCTTCTCCCGCTCACCCACTATAAAAAAACAAATCAATTTTACCCCCTCAGACAAATTTTATTATACAGCTTTCTACTTACATGAATCGGCGCTAAACCAGTGGAAGACCCCTATATTCTCACAGGACAAACCTTAACCACTCTATATTTTCTCTTTTTTTTAATCGAAATCACCTGATCCATCTTACTAAAAATAACCATTCTTTTAATTAGCGTCCTCTTAGGGGTAGCATTTTTAACATTATTTGAACGGAAAGTACTAAGTTATATTCAAAAACGGAAAGGACCTAATAAGATAGGATTTAAAGGGCTACTTCAGCCGTTTAGAGATGCAATTAAACTCCTACTAAAAGAGCCGGTTCTTCTTACCCTGCCCTATCAACTGATTTATTTTTTAAGCCCTGTTTTAGTCCTCCTGGTATCTTTAGTATTGTGAATTTCTTTTCCCTCCACCTTAGGTAGATTTGAAATCAGCCTCCCTATTATTTTTATCTTATGTTGTCTATCTATAGGAGTCTACCCAACCCTAGGGGCCGGTTGGGCCTCTAATTCCAAGTACGCTATACTAGGAAGGCTTCGGGCAGCAGCCCAGACTATCTCCTACGAAGTTAGATTTGCTATTATTATCTTAAGCCCTATTGTTCTAGCAGCTTGCTATAGCTCCACTTTACTAAATTGACCTGTTATTCTTTTAAGCCCTTTAATTGCTTTTTTATGGCTCTCCTCTGCACTAGCAGAAACTAACCGTACTCCTTTTGATTTTGCTGAAGGGGAATCGGAGTTAGTCTCAGGGTTTAATACAGAGTATAGCGCTAGTGGATTTGTTTTATTTTTCTTAGCTGAATATAGAAGTATCCTTTTTATAAGCTTGCTATTTAGAGTCTTATTTATTAACCCTATAGACTTAACACTTTTACTTGCCTGAACATTAACCAGAGCCTATTTATTTCTCTGAGCCCGCGGAACCCTGCCGCGCCTTCGGTACGATAAATTAATAAACCTAACTTGAAAAACTTTCCTTCCTATCTCCCTTAGCTATTTAATATTTTTTTCTAGGCTAATAGCAGGGATATTTAATTATATGTTTTTTTCAGGGCTGTTGTCCGGGGTTTTAATCTCTATTTCTAGGGATAGGTGGGTGGGGGTATGGCTAGGGTTAGAAATAAATTTATTGTGTTTTATCCCTATTATTAGTGGTGAGGCTATAATAATTTATTTCTTAATTCAGGCTTGTGGCTCATTGATATTACTTATAACAGGATTGAATTTAATAAATTATGAAAAGGTTTTTATCAGAGTTGCTCTACTTCTTAAAGTAGGGGCGGCACCTTTTCACTTCTGATATATCGAAGTAGCAAGGAAGCTTCGGTGGGTTCAATTCATTATTATTAGTTCTGTCCAAAAAATTATTCCTTTAACCTTATTAAGTTTAAATTCTAAGAATAGTTGAGTTGTGTATCTTAGAGTTGTGTGGTCTGGTCTTACAGGGGCAATTGGGGGAATTAACGCTTTTGCTGTGCGTAAGCTTTTAGTTTATTCCTCGATTGGGCATTTAGGTTGGGTTTTGGCCCCTTTAGTGGGTGGCAGGGTAATATGAGTTACTTACTTTAGGGTTTATTGTCTAAATTTATTATTGGTTGTATTAATTCTTGTTTTTCATATTAATCAATTAAAAGGAGGATTAGCTTTATTAATTAGTTTATTATCTCTAGGGGGATTTCCACCTTCTCTAGGGTTCGCCGCTAAATGAGGGGTTATCGTATCGAGAGTATTTAGTCTTAGTATTTTGATTTTATCAAGTGTAATTAGAGTATATTTTTACACTCGTCTGGGTTTAACTGTCTTGGTTATAAACTCAGAAGCAAAGTTTAGGGGTGTAGTAAGGATGAGAGGATTTTGAGTAAGGTTTATAATTGTTAAATTTATTGTTTTAACAGGGGGTGTAGTTTTTTTAATTTGCTGGTTTCTTTTACTAATTTCTCCCTTTTTAAGAAGTAAATATAAGGCTCTTTCAGATAAAGGATCCCCGTACGAGTGTGGGTTTGACCCTAAGGGGGTAGGACACCTTAGATTTTCAGTGCGTTATTTTTTAATTGCTATTATTTTTCTAATTTTTGATGTGGAGATTGCTTTGCTTTTACCCCTAATAATTGGCTTATATATGATTTGAAGAGTAACACTAATCCTTTTTCTTTCGGCTTTAGTTTTAGGGACTTTTTATGAGTGGGCTGACGGTGCACTAGATTGAAAAATAAATCTAATTTCAATATTTATATATATATTTACCTTCTTATTACTATGTTTTGCTTTTGAGTTTAAGCATCTCTTATCATCGTTAGTCTGCTTGGAATTTATAGCGTTAGTAATTTTTATAAGCCTGTCTGTAGTAACCTACTCTGAAACATTATACTCTATATACCTCTCCGTGGCAGTATGTGAAGCAGCTTTAGGCCTCAGAATTACTGTTTTATACACCCTTAAAAAGGGTAATGAAATATTAAAGATGATAAAAATTCTAATTATTTTAATTATACCATTAATCTTCCCTTTATCTCTAATTTCTTTTTCGGTTTTTATAACCCTAACCCTTTTGCTACTGGTATTTTTCAACGCTCATAACCAGGAGTTTTTCTACAAAGTATTTTCATGGGACACTTTATCAATAACACTGGTAAATTTAACATTGTTTATTACTATTCTTATAGCCCTATCTAGTTTATCTAGTAAGGCCATTTCTAAATCTATAAAACCATTCACCCTCACCTTAGCTATCCTATTAATTCTTATTGTAGGCACTTTCAGTACATCTAACCTGCTGCTATTTTATATCTTATTCGAAGCCTCCTTGATCCCTACTTTCATCTTAATTTTAGGCTGGGGAAACCAGCCCGAGCGCCAAGCCGGGATATATATACTTATTTACACTATCTTAGCCTCCCTGCCTCTTTTAGTAACCCTATTAGTCTGGTCTAATACAAACAACAGAGCTAGTTTACTAGTTATTAATATAACCAATAAAACCTATCTATTAACTAGATTATTAGCTATATTCCTGATCATAGCATTCTCAGTAAAACTTCCTGTTTATATAGTTCATTTATGACTCCCTAAAGCCCATGTAGAGGCTCCTGTTGCAGGCTCCATAATTTTAGCAGCAATCCTCTTAAAATTAGGTGGTTATGGTTTACTTCGAATCTCTAGAAAAGCCCACCCTATTATTTACTCCATTTCTTCCTTCTCCTTAAGCTGATCTTTAACAGGCGGAGCTTTAATTGCTATTATTTGCTTAGCTCAGACTGATATTAAATTTCTTATTGCCCTCTCATCCGTCGCTCATATAGCTTTAGTGATAGCTAGAATCATAACTTTTTCAGCTTGAGGAATTAATAGAGCACAATTTATTATAATTGGGCATGGATTCTGCTCTTCTGGTTTATTTTTTCTGGCTAATATAATCTATGAACGAATAAATTCACGAAGGTTATTAATCTTGAAAGGGCTCCAAACCTCCCTGCCTTCTTTCTCAATAATATGATTTCTTATATGCACATCAAATATAGCAGCCCCTCCCACTTTAAATTTACTAGGTGAGATCAATGGAATCTCATCAGTATTTTCTTGGTCTTTAACCTTGGTTATTCCTTTAATACTACTTGTATTTTTAGCCGCCGCCTACTCTTTATTTCTCTACAGCCAATCTCAACATGGAAAAGCTCAAATAGATACACCTACTCTTCGGGAATGATTAATCTCTAGACTCCACTGAGCCCCTCTTAATCTATTTTTCTTAGCCCCATGAACTATCCAGATAATTTATTTTTTAGCGATAGCGATAATTATTTCTTGTATTTTTAGCCTAATATTTATTTTAAGAGGAGTGAGTGTAGTGTTGGAGTGGAGTATTATAGTAGGTTCAAGAGTAGATTTTAATTTTTATATAGATTGGGTGTCTCTCTTATTTTTTAGTTTTATTTTAATTTCTAGAGCTGTACTTTTTTACAGAAAGTATATGGGGGGGGATAAAAAATTTCGTGTGTTTATAGTGCTAGTGATTTTTTTTGTTATTAGTATATTTTTTTTGGTGTTCAGTTTAAATTTAGTTAGAATAATACTAGGGTGGGATGGGTTAGGGGTTGTTTCTTATATTTTGGTGATTTTCTACGGAAACGAGAAGTCTAATAGGGCCGGGATAATTACGGCATTAAGTAATCGTGTCGGGGATGCTGCTTTATTAATGGCTATTGCTTGATTCCTAGAAGAAGGGAGGTGGAGTTATATATTTACTGTTTTTTTAAGAGATGAAATAGTGATTTGAATAATTAGGTTAGCTGCTATTACTAAAAGAGCTCAGATTCCTTTTTCTGCGTGATTACCTGCTGCGATGGCTGCCCCCACTCCTGTTAGAGCACTGGTGCACTCCTCTACTCTTGTGACAGCAGGGGTTTACTTATTAATTCGTTTTAGGGGTTTACTTGAGGGGGCAATAAAATGGTTTATTTATTTAGGTGTGTTAACTACTATGATAGCCAGAGTAAGGGCTTTATTCGAGGTTGATTTTAAGAAGATTGTTGCTCTATCAACTTTAAGTCAGCTAGGGGTGATAATTTCTACATTGGCTATAGGCTTAGCTAACTTAGCGTATATTCACCTTTTAACTCACGCTGTATTTAAGGCGCTATTATTTATATGTAGTGGTAAAGTTATTCATATAGTTGGTGATAGCCAAAACGTTCGTAAAATAGGCGGAAATTTATTTAACTTACCTGTTACGAGAATAGTAATAAGGTTATCAAGGTTTGCTTTATGCGGAGTTCCTTTTATATCGGGTTTTTATTCTAAAGATTTAATTATTGAGAGTGCAGAAATAATGGATAACTGCTTTATAAATTATATCATATATATAATAGTAGTGGGGTTATCTGCTAGATATTCTTTCCGTTTAATTTTTTTAAGTATTATTAAAGGAACAGATCAAGGTGTCTACTCTACTAGGGGAGATAAAGATTGAGTGATATTAGGATCTAAAATAGGTTTAATTGTAATATCTACGGTAAGAGGGGCTGTCTTATTATGGTTAGTTATACCATCCCCAGCAATAGTATGCCTTAGATTTAATATAAAAATATTGTCTCTTTTTAGAATAAGGCTGGGGTTTGCGGTTGGGTTAGTTTTAAGTTTTATAAACTTAAAGGGGTTGGCTTATATAAGTAAGTTAAGAATAGTAGATTTGATTATGGTTATAGTAAATTTGGTGGTTTTAAGGGGCGGAAGGTTAGGTTATTTTATAGGCCAGGTTAATGTAAAAAGGCTAGACGTAGGTTGATTAGAAGTTTTTGGTGGCCAGGGATGTAATAAAATACTTTTAAGAGGCGGGAGGGATTTTAGGGTTTGGTTTACAAGTGGTGTCAAGATGTTTTTAGTAATTTTTGTTATTAGGGTTTTGATTATTAGTGGC---GTTGTGGTATTAAGTCTAAGTTGTTTAGTTTTATGTGTAGTTCTAATGAGTAGTCCTCAGGTTATTGTTGTGTTTTTAGTAATTCAAGCTTTTATAATTTCTTTACTCTCAGGATTTTTGAACAACATCTGATACTCTTACATTTTATTTTTAGTATTTCTCGGGGGGATACTAGTGGTGTTTATTTATATTAGAAGTTTAGCATCTAGTGAAAAGGTGGATAAGATATGAATTCTTAAAATAGTTTTTATAGTTTTATTATTAAGTTTTGTAATGGTTTATAGAATAAATATTTCTCACAGTAAAATTATCTATACTTTGGTATTTAGCAGGTATATTTTTGTAGTTGGGTATTTGTTATTATCATTATGGATTGTCTGCATGTTAGTTAAGATATTGAATGGTCCTTTACGTAAGTTAATC------------------------------------------------------------------------------------------------------------------------------------------------------------------------------------------------------------------------------------------------------------------------------------------------------------------------------------------------------------------------------------------------------------------------------------------------------------------------------------------------------------------------------------------------------------------------------------------------------------------------------------------------------------------------------------------------------------------------------------------------------------------------------------------------------------------------------------------------------------------------------------------------------------------------------------------------------------------------------------------------------------------------------------------------------------TAAACGAGGATTAGATACCCTCTTATACTTAGAAGTAATTAAGGTAGTAGTTATAGTCTTGAAACCTAAAGGGTCTAATTTAATCAGAGGAACCTGCCCAGTAACGATAACCCACGTTTTATCTTACCCTTAGGTTTGTATACCGTCGTCTAGGTCTTATTAAAAGATTTAAGCAGCGATAGTAAGTCAGACCCAGGCGCAGCTTAAGGGTTGAGGTGGGTTACAATTAAGCTCTTATTTTGGAAATTGGATTTGAAAGTAAC------------------------------------------------------------------TAAGCGAAAGGTTTTTGATCTTATGGTAAGCTAATAAGCTAATGGGCTCATACCTCATTGATGGTAAATTCCAAATTAAGAAGAACCGGC-----------CTTTTAGTAGGAGTTTAATTGCA--AGAATTAGTTTAATTAAAATACTAGTTTTGGATACTAACAATTTCTGTT-ATAACTAAATAGTGTTTAGCACATAAGATTTTGAGCCTTATAGATTGGATACTTTAGTTTATAAAACACTATTTTTGTAATATAGAAATCCTTAAACTAAATAAAATAGATGATTTACACTCAGAAGAAAAACTCTTATCCTTCAAAGATAATTTTCTAAGCTAAAAGCGATAGATTGTAAATCTATAGAGGTTTTAATTTT---------------------------------------AGGTTTTAATTTTTAGACTGCAAATCTAATTAAGCATTTATGCAAAAACCTAAGGGTTAGTTAATATAACATAAGGTTGTCAATCTTAAATTTTAGAACAGAATATTGAAGTTATTAAAGAA-----------------------------------------------CCTTATAGTTTAACAAAATATTAAGTTGTGGTCTTAAAGAGGTAGTT
>Porcellio_dilatatus_petiti_KX289583
ATGATAACAAATCTCTTTTCTGTGTTTGAGCCAACCTCGGGCTTAAGACTTAATTGGGTATCTTTGAGTTTAGGGTTGTTAGTATACCCTTTGGTAAAATGAGGGGTCAGGTCCCGGGCTATAGAGTTTACAGCTACTATTTATAACTTATTATATAAAGAGATGAACCCTTTATTATCTTCTAAGGGAAAGATCTCAGCTTTAATTTTTATTTCTATATTCTTTTTTATTTTTTGGATAAATTTAATAGGGCTAACCCCCTATATTTTTACACCAACTAGCCACTTAGCAGTGACTTTGAGGCTAGCTTTGCCTCTATGGCTGGGGTATTTTTCTTACGGATGGGTAAAAAATTTAAGATGGATGTTGGCCCACTTAATACCACAGGGGACTCCTTTGGCGTTAATGCCTTTTATAGTAGTTATTGAAAGTGTAAGAAGAATAATTCGCCCGCTTACCCTAGCAGTACGGTTAATAGCTAATATAATTGCAGGGCACTTACTTCTGACTTTAATTAGAAGTTCAGCTCAGGTACTTATGGCTGGGAGGCTGGTATGTATCGGAGTATTCCAGATCCTATTAGTAGTTTTAGAAGTGGCGGTAGCTGCTATTCAGGCTTATGTGTTTGTTGTTCTTAGGGTGCTTTATGCTAGAGAGGTTATTCCACAAATAAGACCGTTACCTTGGGTGATAGTTTGATGAGGGGTATTAGGCTTGGTTTTAGCCTATTCCGTATTAATTTATAATTGGGTATGAATGCAACGTTGATTTTATTCTACAAATCATAAGGATATTGGGACATTATATTTTGTGTTTGGTGCTTGGTCAGGGGCCGCGGGCACTGCACTTAGGGTACTCATTCGTATAGAGCTGGGCCACCCGGGGAGTTTAATTGGTAGAGATCAGATCTATAATGTTATTGTTACTGCCCATGCTTTCGTTATAATTTTTTTTATGGTTATACCTATTATAATTGGGGGGTTTGGAAATTGGTTAGTTCCTTTAATGTTAGGGGCGCCAGATATAGCTTTCCCGCGAATAAATAATATAAGATTTTGATTATTACCTCCTTCGCTGGCGCTGCTTTTAAGGAGAGGTTTAGTGGAAAGGGGGGTGGGTACAGGATGGACAGTTTATCCTCCGTTAGCGGCCGGAATTGCTCACAGAGGGGCTTCAGTAGATATGGGTATTTTTTCTTTACATTTAGCCGGGGCTTCTTCCATTTTAGGGGCCGTGAACTTTATTACAACGATTATCAATATACGGGTTTCAGGGATAAGTATAGACCGAGTGCCTTTATTTGTTTGGTCTGTACTTATTACAGCAGTGCTTTTACTACTATCTCTTCCTGTTTTAGCCGGGGCTATTACTATACTCTTAACAGATCGAAATTTGAATACCTCTTTCTTTGATCCTGGAGGCGGGGGTGACCCAATCCTATATCAACATTTGTTTTGATTTTTTGGGCACCCTGAGGTTTACATTTTAATTCTACCGGCGTTTGGGATGATTTCTCATATTGTGAGTCAGGAATCAAACAAAAAGGAGGCTTTCGGGACTTTAGGAATGATTTATGCTATAGTGGCGATCGGGGTTTTAGGATTTGTTGTCTGGGCTCACCATATATTTACAGTAGGGATAGATGTGGATACCCGGGCTTATTTTACCTCTGCCACTATAATTATTGCAGTACCCACTGGGATTAAAATTTTTAGGTGGTTAAGAACCCTATACGGAGCAGAATTTTCTTACAGCCCTGCCTTGCTTTGAGCATTAGGGTTTATTTTTTTATTTACTCTAGGGGGGCTAACAGGAGTCGTATTAGCAAATTCTTCTATTGATATTATTCTTCACGATACTTACTATGTAGTGGCTCATTTTCATTACGTGCTATCCATAGGGGCTGTTTTTGCAATCTTCGGGGGGGTGGTGCATTGATTTCCCCTATTTACTGGGCTTAGGATAAGAGGATATTGATTAAAAATTCAATTTTTACTTATATTTATTGGGGTTAATCTGACGTTTTTTCCGCAGCATTTTTTAGGGCTGGGGGGTATACCTCGCCGGTATTCGGATTTTCCTGATGTTTATAGGTTTTGAAATATAGTCTCCTCTATCGGCTCCATTCTTTCTGTTCTCTCTGTTATATTATTTTTAATAATTATTTGAGAAGCTTTTTTAGCTGAGCGTAATACTATTTTTACGCTTAGGCTTAGATCATCTTTAGAGTGGCTGCACCCAACGCCCCCCGCGGACCATAGCTATGATGAGCTTCCAATAGGATCTGTGCCGTGGTGAAATAGTTTAGGTCTGCAAGATAGCTCTTCCCCTCTAATAGGTCAGTTAATTTTTTTTCATGATCATACTATGATTATTTTAATTCTTATTATAACTGCAGTAGGTTACATAATAATTAGAATGGTGTTTGGGGGTTATATTAACCGTTCTTTACTAGAGAATCAGCTTATTGAGGTAGTCTGAACTATTTTACCTGCTTTGATTTTGCTGTTTATTGCATTCCCTTCCCTTCGTCTACTCTACCTACTCGATGAGGTAAGAAGCCCCGGGCTAACTATTAAGGTAGTAGGGCACCAGTGGTATTGGAGATACGAGTATTCCGATTTTACCAATATAGAGTTTGACTCTTATCTTTTACCCGCAGAGGAGATAAGGTTTCGATCTCTAGAGGTAGATAGCCGCACTATTACTCCTTATTTAACTCAAATCCGGTTATTAGTGACAGCGGCTGATGTAATTCATTCTTGAACTATTCCATCCCTAGGGGTGAAGGTAGATGCCGTGCCCGGGCGTTTAAATCAGCTAAGATTTTTAGTGGAGCGCCCCGGGGTATTATTCGGGCAGTGTTCYGAAATCTGCGGAGCTAACCACAGGTTTATACCTATTTCTCTAGAGGCGGTCACTCCAAAAGAATTTTTGATCTGATTATCTATGATAAAATTTCATCCTTTCCATTTAGTAAATCCTAGCCCCTGGCCGTTAATGAGCTCTATTGGGGCTTTTCTGTTAACCAGGGGTTTAGTTAAGTGGTTTCATTTTTTTTCTACAGACCTATTTTTGGTTGGGGCGCTAAGGGTTATCTTATCCTCGGTACAATGGTGACGGGATATTGTTCGAGAGGGAACTTTCCAGGGGCTACACACTTTAAAAGTGCAGAAAGGGCTGCAGTGGGGGATAATTTTATTTATTGTGTCTGAGGTCCTATTTTTTTTCTCTTTTTTTTGAGCTTTTTTTCACAGCAGATTAAGGCCCAGGTTAGAGCTAGGGGGGGTGTGGCCGCCGGCCGGGGTGGAGCCTTTTAATCCTTTCAATATTCCTTTACTAAATACTGCGATCTTACTAAGGTCTGGGGCAACTGTAACCTGGGCACACCACAGGTTATTACACCAGGAGCATTCAGAGGCCGTTAATAGATTAGCATTAACAGTGGTTTTAGGGATTTACTTTACCAGTCTGCAAGCTTTTGAGTATATAGAGGCCTCATTTTCTATTGCTGATTCCGTATACGGCTCTACGTTTTTTGTAGCTACAGGGTTCCATGGCCTTCATGTGATTATTGGGACGACTTTTTTAATGGTATGTTTAGCCCGCTTGCTAATATCCCATTTCTCTGCTAGGCATCACTTCGGGTTTGAAGCTGCGGCCTGATATTGACATTTTGTCGATGTTGTTTGGCTATTCCTTTATATTTCTATCTATTGATGAGGAATCTTGAACCGTAAAAATAACCCGCTTATTAAAATCCTAAATTCCGCCTTAGTTGATATACCAGCCCCCATAAATATCTCCGTATATTGAAATTTTGGTTCTTTATTAGGGCTTTGCTTAATTCTGCAGCTTATCTCAGGCCTATTTTTAGCTATACACTTCTCTGGCCACGTAAGCTTAGCTTTTGATAACTTAGTGTATATTTGCCGTGATGTCAACAATGGGTGGCTTCTCCGTTCATTTCACGCAAACGGAGCTTCAATATTTTTTATTTGTTTGTACCTTCATATTGGCCGCGGTATATACTTCGCCTCTTTCACTTTCGCGCACACATGATTGATTGGGGTAACAATTCTTTTTCTAACCATAGCAACAGCCTTTCTAGGTTACGTTCTACCATGGGGGCAAATATCCCTCTGAGGAGCATCTGTAATTACTAACTTACTATCAACAATCCCCTATGTAGGAAGCGCCCTAGTAAAATGACTATGAGGAGGATTTGCAGTCGATACCCCTACCCTCACCCGATTCTTTGCCCTCCACTTTTTACTCCCTTTCATTATTGTAGCCATAGCAATTATCCATATTACACTCCTTCATCAATCAGGCTCCTCTAACCCCCTGGGAGTCAAAAGAGATAAATTAAAAATAATATTTCACCCCTACTTCACGCTAAAAGATTTGCTAGGTATAATTGTTCTCTTCTTATTATTGCTCTATTTATCCCTAATAGACCCTTATAAATTAGGAGACCCAGAAAATTTTAATCCGGCCAACCCTCTAAACTCCCCCCCACATATTCAACCCGAGTGATACTACTTATTTGCTTACGCCATCCTACGATCAGTCCCAAACAAGCTGGGAGGTGTAATAGCCCTGATCTTATCGGTGATAATCTTATATCTTCTCCCCCTCACCCACTATAAAAAAACAAATCAATTTTACCCCCTCAGACAAATTTTATTATACAGCTTTCTGCTCACATGAATCGGTGCTAAACCAGTGGAAAACCCTTATATTCTCGCAGGACAAACCTTGACCACTCTATATTTCCTCTTTTTTTTTATCGAGATTACCTGATCTATCTCGCTAAAAATAATCATTCTTTTAATCTGCGTCCTCTTAGGAGTGGCATTTTTAACATTATTTGAACGAAAAGTATTAAGCTATATTCAAAAACGGAAGGGGCCTAACAAGATAGGGTTTAAAGGGTTACTTCAGCCGTTTAGAGATGCAATTAAACTCCTTCTAAAAGAATCAATTCTTCTTACCCTGCCTTATCAGCTAATTTATTTTTTAAGCCCTGTTTTAGTCCTCCTGGTATCTTTAGTGCTATGAATTTCTTTCCCCTCCACCTTAGGTGGATTTGAAATTGGCCTGCCCATTATTTTTATCTTATGCTGTCTATCTATAGGGGTCTACCCTACCCTGGGGGCCGGCTGAGCCTCTAACTCAAAGTACGCTATACTAGGGAGGCTACGGGCAGCAGCTCAGACTATCTCCTATGAAGTTAGATTTGCTATTATTGTCCTGAGCCCTATTGTTCTAATGGCCTGCTACAGCACCCCTTTACTAAATTGGCCTGTGATTCTTTTAAGCCCTTTAATTGCTTTTTTATGGTTTTCCTCTGCGCTAGCAGAAACCAATCGCACTCCTTTCGATTTTGCTGAGGGAGAGTCAGAGCTAGTATCAGGGTTTAATACAGAGTACGGCGCTAGCGGGTTTGTTTTATTTTTCCTAGCTGAGTATAGAAGTATCCTTTTTATAAGCCTACTATTTAGAGTCTTATTTATTAACCCTATAGATCTAACACTTTTTCTTGCCTGAACATTAGCCAGGGCCTATCTATTTCTATGAGTCCGTGGGACCCTGCCGCGCCTTCGATATGATAAATTAATAAACCTAACTTGAAAAACTTTCCTTCCTGTCTCCCTTAGCTATCTAATATTTTTTTCTAGGTTGATAGCGGGG------------------------------------------------------------------------------------------------------------------------------------------------------------------------------------------------------------------------------------------------------------------------------------------------------------------------------------------------------------------------------------------------------------------------------------------------------------------------------------------------------------------------------------------------------------------------------------------------------------------------------------------------------------------------------------------------------------------------------------------------------------------------------------------------------------------------------------------------------------------------------GTTAAATTTATCGTTTCTACAGGAGGAATAGTTTTTTTAATTTGCTGGGTTCTTTTACTAATCTCTCCTTTTTTAAGGAGTAAATATAGGGCTCTTTCAGACAAAGGATCCCCGTATGAGTGTGGGTTTGACCCCAAGGGGGCTGGGCATCTTAGATTTTCAGTGCGTTATTTTTTAATTGCTGTTATTTTTCTAATTTTTGACGTGGAGATTGCCTTGCTTTTGCCGCTGATAATTGGTTTATACATAATCTGAAGAGCGGTGCTGGTCTTTTTTCTTGCGGCTTTAGTTTTAGGGACTTTTTACGAGTGGGCGGATGGCGCGCTAGATTGAAAAATAAATTTGATTTCAATATTTATATATATATTTATCTTTTTATTACTGTGTTTTGCTTTTGAGTTTAAGCATCTATTATCATCACTAGTCTGCTTAGAATTTATAGCACTAGTAATTTTTATAAGTTTATCTGTGGCAACCTACTCNGAAACATTGTACTCTATATACCTCTCCGTGGCAGTATGTGAGGCGGCTTTAGGCCTTAGAATTACTGTTTTATACACCCTCAAAAAAGGTAACGAAATACTAAAAATGATAAAAGTTCTAATTATCTTGATTATGCCGTTAATTTTCCCTTTGTCTCTGATTTCTTTTTCATTTTTTATAGCCCTTATACTTTTACTTCTAGCATTTTTCAGCGCCCATAACCAGGATTTTTTCTACAAAATATTTTCATGAGATACCTTATCTATATCGCTAGTAAGGCTAACATTGACTATCGTCATTCTAATAGCTTTGTCCAGTCTATCTAATAAAACCATCTCTAAATCTATAAAACCATTTACTACTGCCTTAGCTATCTTATTAATTCTTCTTGTAGGTACTTTTAGTACGTCTAACCTATTATTATTCTATATTCTGTTCGAGGCCTCCTTGCTCCCTACTTTCGCACTAATTTTAGGCTGAGGAAACCAGCCTGAGCGCCAAGCCGGAATATACATACTTATTTACACTATCTTGGCCTCCCTGCCTCTACTAGTAACCCTATTAATTTGGTCTAACTCCAGCCATAGAACTAGTTTACTAGTTATTAACATGACCAATAAAACCTATTTATTAACTAGGCTGTTGGCTGTATTTCTGATCCTAGCATTTTCAGTAAAACTCCCCGTTTATATAGTTCATTTATGGCTTCCTAAGGCCCACGTAGAAGCACCTGTCGCGGGCTCTATAATTTTAGCCGCAATCCTATTAAAATTAGGCGGTTACGGCCTGCTTCGGGTCTCTAGAAAAGCCCACCCTATTATTTACTCTCTCTCTTCCTTCTCCTTAAGCTGATCTTTAACCGGTGGCGCCTTAATTGCCATTATTTGCTTAACTCAAACTGATATTAAATTTCTTATTGCGCTCTCTTCCGTGGCTCATATAGCTCTAGTAATGGCTAGAGTCATAACTTTTTCAGCCTGAGGAATTAATAGGGCACAATTTATTATAATCGGGCACGGATTCTGCTCTTCAGGCCTGTTTTTTCTAGCTAATATAATCTATGAACGAATAAATTCACGAAGACTATTAATCTTGAAAGGCCTCCAGACCTTCCTACCCTCCTTCTCAATCATATGATTTCTTATATGTACATCAAATATAGCAGCCCCCCCCACTTTAAATTTACTAGGAGAGATCAGCGGAATCTCGTCCGTATTTTCTTGGTCCTTGACCTTGGCCCTTCCTTTAATACTCCTTGTATTTTTAGCTGCCGCCTACTCTCTATTCCTCTACAACCAATCTCAACACGGAAAACCTCAAATAGGCATGCCCTCTCTTCGGGAGTGATTAATCTCCAGGCTCCACTGAGCCCCTCTTAATCTATTTTTCTTAGCGCCATGAACTATCCAAATAATTTATTTTTTAGCGGTGGCGATACTTGTTTCTTGAATTTTTAGGTTAATATTTATTATAAGAGGGGGGAGTGTGGTGTTAGAGTGGAGTATTTTAGTGGGTTCAAGAGTAGATTTTAATTTTTATATGGATTGGATATCTCTTTTATTTTTTAGTTTTATCTTAATTTCAAGGGCCGTGCTGTTTTACAGGAAGTATATAAGAGGGGATAAAAAATTTCGTGTGTTTATGGTGCTGGTAATTTTTTTTGTTATTAGTATATTTTTTTTGGTGTTTAGTTTAAATTTAGTTAGAATAATACTAGGGTGGGATGGGCTAGGGGTTGTTTCTTATATTTTGGTAATTTTCTACGGCAATGAGAAGTCCAACAGGGCCGGGATAATCACGGCGTTAAGTAACCGTGTGGGGGATGCTGCTTTATTAATGGCTATTGCTTGATTTTTGGAAGAAGGAAGATGGAATTACATATTCACTGTTTTTTTAAGTGATAGATTAGTAATTTGGATAATTAGGCTAGCTGCTATTACTAAAAGAGCCCAGATTCCTTTTTCTGCATGATTACCTGCTGCGATGGCTGCCCCTACTCCTGTTAGAGCCCTGGTTCATTCATCCACTCTTGTGACAGCTGGGGTTTATTTGTTAATTCGTTTTGAGGGTTTATTTGAGGGGTCGATGAAATGGTTTATTTATTTAGGTGTGTTAACTACTCTGATAGCTAGAGTAAGAGCTTTATTTGAGGTTGATTTTAAGAAGATTATTGCTTTATCAACTTTAAGTCAGTTAGGGGTAATAATTTCTACGCTGGCTATAGGCTTAGCCAATTTAGCATATATTCATCTTTTAACTCATGCTGTTTTTAAAGCGTTATTATTTATATGCAGTGGCAAGGTTATTCATATAGTCGGGGGTAGTCAAAATGTGCGTAAGATAGGTGGGAATTTATTTAATTTACCTATTACGAGAATAGTAATAGGTCTTTCGAGGTTTGCTTTATGCGGAGTTCCTTTTATATCGGGTTTTTATTCTAAAGATTTAATTATTGAGAGGGCGGAGATAATGGATAATTTCTTTATCAATTATATCATATATATAATAGTAGTGGGCTTATCCTCTAGGTATTCTTTTCGTTTAATTTTTTTAAGCATTATTAAAGGAACAGATCAAGGAGTTTACTCAGTTAGGGAGGATAAAGATTGGGTGATATTGGGTTCTAAAACAGGGTTAATTATAATATCTGTAGTAAGAGGGGCCGTTTTGTTATGGCTAGTTACACCATCCCCGGCAGTAGTGTGCCTTAGGTTTAGTATAAAAATATTATCTTTTTTTAGGATAAGGCTGGGGTTCGCGGTCGGGTTGGCTTTAAGTTTTATAAACTTTAAAGGGTTAATTTATATAAGTAAGTTAAATATAGTGGATTTGGTTATGTTTATAATAAATTTAGTGGTTTTGAGAGGCAGGAGGTTTGGCTATTTTGTAGGCCAAGTTAATGTAAAGAGGTTAGACACGGGGTGGGCGGAAGTTTTTGGCGGTCAGGGGTGAAACAAGCTACTTTTGATGAGGGGGGGAAATTTTAGAGTTTGGTTTATGGGGGGAGCAAAGATGTTTTTAGTAATTTTTGTTGTTAGGGTCTTGATTATTAGTAGC---GTTGTGGTATTAAGCCTAAGTTGTTTGGTTCTATGTGTGGTTTTAATGAATAGCCCCCAGATTACTGTTGTGTCTTTAGTGGTGCAGGCTTTTATAGTTTCTTTACTTTCCGGGTTTTTGAATAATATTTGGTACTCTTATATCTTATTTTTAGTATTTCTCGGGGGGATATTAGTAGTATTTATTTATATTAGAAGTTTAGCATCTAGTGAGAAGGTGGATAAGATATTAATTCTTAAAATAGTTCTTATAGCTTTATTACTGAGTTCTATAATAGTTTACAGAATGAATATCTCCCATAGTAAAGTTATTCATACTTTAGTATTTAGTAGTTATATCTTTGTGGTAGGGTACTTATTGTTATCACTATGAATTGTTTGTGTGTTAGTTAAGATATTAAGTGGCCCTTTACGTAAGTTAACC------------------------------------------------------------------------------------------------------------------------------------------------------------------------------------------------------------------------------------------------------------------------------------------------------------------------------------------------------------------------------------------------------------------------------------------------------------------------------------------------------------------------------------------------------------------------------------------------------------------------------------------------------------------------------------------------------------------------------------------------------------------------------------------------------------------------------------------------------------------------------------------------------------------------------------------------------------------------------------------------------------------------------------------------------------TAAACAAGGATTAGATACCCTCTTATACTTAGAAGTAATTAAGGTAGTAGTTATAGTCTTGAAACCTAAAGGGT---------------------------------------------------------------------------------------------------------------------------------------------------------------------------------------------------------------------------------------------------------------TAGGCGAAAGGTTTTTAATCTCATGGTAAGCTAATAAGCTAATGGGTTCATACCTCATCGATGGTAATTCCTGGTTAATGTTAGACTAGACTAAAAAAAGGGCACAGTTTAAAATA----------AGAATTAGTTTAATTAAAATGCTAGTTTTGGATACTAATAATTTCTGCT-ATAACTAAATAGTGTTCAGCACATAAGATTTTGAGCCTTATAGATTGAACACTTTAGTTTATAAAACACTATTTTTGTAATATAGAAATCCTTAAACCAAATAAAATAGATGATTTNCACTCAGAAGCA----------------------ATTTTCTAAGCTAAAAGCGATAGATTGTAAATCTATAGAGGTTTTAATTTT--------------------------------------GAGGTTTTAATTTTTAGACTGCAAATCTAATCAAGCATTTATGCAAAAACCTAAGGGTTAGTTAATATAACGTAAGGTTGTCAATCTTAAATTTTAGAACATAATATTGAAGTTATTAAAGAA-----------------------------------------------CCTCATAGTTTAACAAAATATTAAGTTGTGGTCTTAAAGAGGTAGTT
>Porcellionides_pruinosus_KX289584
ATGATAACAAATCTATTCTCCGTATTTGACCCCTCTTCCTCTATAAGGTTAAATTGGCTATCTATACTAATCTGTCTTATATTTTACCCCCTAGCTAAATGGAGGGTCTCCTCTCGCGGGGGTGGTTTAGTAAGGATAATTATTAATATTTTAAATCTAGAGATTAAGCAATTGCTCTCTAGTAAGAGGAAAAGGACAGCTGTAATTTTTACCTCTCTATTTTTGTTTACTATATATAGAAATCTAGTAGGGTTGGCCCCCTATATTTTTACATCAACTAGCCATTTGGCGGTATCGCTTAGGTTGGCGCTACCCCTATGGCTCGGCTACTACTCCTATGGGTGGGTGGTGAATACTAAGTGAATATTGGCCCATCTAACCCCCCAAGGGACACCATCACTACTTATACCTTTTATGGTGGTGATTGAGAGTGTAAGGGGGTTAATTCGCCCAGCCACCTTAGCTGTTCGTCTTATAGCTAATATAATTGCCGGCCATCTACTGCTAGCATTGGTAAGTGGAGCTGCCTCTGCCCTAATTTTTAGCAGGCTAAGGGTAATTTCTTTATTTCAGGTCTTATTGGTGGTTTTAGAGGCAGCAGTTGCTGTTATTCAGGCCTATGTGTTAGTGGTTTTAAGGGTTTTGTATGCTAGGGAGGTTATGCCTCAGATAGGACCTCTCCCATGGATTGGAGTCTGGATAGCTACACTAATGGTAGCCCTACTATTGGTTATATTGGTTTATATATGAGGATGAATGCAACGTTGATTTTTCTCTACCAACCACAAAGATATTGGAACATTATATTTTGTTTTTGGGGCTTGGGCAGGGGTTGTGGGGACCGCCTTAAGTATATTGATTCGTACGGAGTTAGGCCACCCAGGGAGGTTAATTGGGGATGACCAGATCTATAATGTGATTGTCACTGCCCATGCTTTTGTAATGATTTTTTTTATGGTAATGCCTATTATAATTGGGGGGTTTGGGAATTGGTTAGTTCCTTTGATATTAGGGGCTCCAGATATAGCCTTCCCCCGAATAAATAATATAAGATTTTGACTTCTGCCCCCATCTTTGTTTTTGCTCTTAAGGAGGGGGTTGGTGGAGAGTGGGGTCGGCACAGGGTGAACTGTCTACCCTCCTTTGGCCTCTAACATCGCCCATAGAGGGGCCTCTGTTGATATAGGGATTTTTTCTCTCCATCTTGCTGGGGCCTCTTCGATTTTGGGGGCTGTAAATTTTATTACCACGGTAATTAATATACGGATGTACGGGATAAGAATAGATCGTGTCCCTTTATTTGTTTGATCTGTATTTATTACTGCTATTTTATTGCTATTATCTCTTCCTGTGTTGGCTGGCGCTATTACCATATTGTTAACAGACCGAAATTTGAATACCTCTTTCTTCGACCCTAGGGGAGGGGGGGACCCTATTCTTTATCAACATCTATTTTGGTTCTTTGGACACCCTGAGGTTTATATTCTTATTCTACCGGCATTTGGTATAATCTCCCATATTGTAAGTCAGGAGTCTGGGAAGAAGGAGTCATTTGGGAGGTTGGGGATGATCTATGCTATGGTAGCTATTGGGGTCTTAGGATTTGTCGTTTGGGCCCACCATATATTTACAGTGGGGATAGATGTAGATACACGAGCTTATTTTACCTCTGCCACAATAATTATTGCCATCCCAACTGGGATTAAGATCTTTAGTTGGTTGAGGACCCTCCACGGGGCAAATTTAAATTATAGACCGGCACTATTATGGGCGCTTGGCTTTATCTTTCTATTTACATTAGGGGGGTTGACTGGAGTTGTACTTGCTAACTCCTCTATCGATATTGTACTACACGATACCTATTATGTAGTCGCCCATTTCCATTATGTTTTATCCATGGGGGCTGTTTTTGCTATCTTCGGGGGGGCTGTCCATTGATTCCCCTTATTTACCGGGTTGAATATAAATAGATTTTGATTAAAGGTCCAATTTGTGATTATATTCACCGGGGTAAATATAACATTTTTTCCTCAACATTTCTTAGGGTTAGGGGGGATGCCACGTCGTTATTCTGATTATCCTGATGTTTATAGATTTTGAAATCTTGTATCCTCTGTGGGTTCAATACTTTCTATTATCGCTGTTATGATATTTTTAACAATCTTGTGGGAGGCCCTACTCTCAAGGCGCCATATTATTACTTTACCTAGGGTGGGTTCATCCTTAGAGTGGCTACACCCCACCCCGCCGGCAGACCATAGATATGATGAGATCCCAATAGGTTCTATGTCTTGGTGAAACAGGTTGGGGTTGCAGGATAGAGCCTCCCCCTTGATAAGGCAGCTTATTTTTTTTCATGACCACACTATGGTTGTCTTAATCTTAATTATCTCAATTGTAGGGTTTATGATAATAAGGATGGTTTTAAGAGGTTTTGTTAACCGCTCGCTATTGGAGAGGCAGCTGGTAGAGATAATTTGAACAGTATTACCGGCTCTAATCCTATTGTTAATTGCACTTCCATCATTACGTCTCCTATACCTGCTTGATGAGGTGAAGGCCCCAGGGTTAACGGTAAAGGTGGTCGGCCACCAATGATATTGAAGATATGAATATTCTGATTTTAAAAATCTGAGGTTTGACTCATATATTCTGCCTATAGATAGGACCGGGTTTCGGGCCTTGGAGGTAGATAATCGCACTACTGTGCCTTATTTAACACAGATTCGTGTTTTAGTCTCAGCAACAGATGTAATCCACTCTTGGGCCATCCCTAGGCTAGGGGTAAAGGTAGATGCTCTCCCAGGGCGGCTAAATCAGTTAAGATTTTTAGCAGAGCGTAGGGGGGTGTTGTATGGTCAATGTTCCGAGATTTGTGGAGCTAACCACAGCTTTATACCAATCTCCCTTGAAGTCATCCCAATGGATAAATTTTTAATTTGGTTAGAGATGATAGAGCTCCACCCCTACCATTTGGTTGATCCTAGCCCATGGCCCTTGACAAGTTCTATTGGGGCTTTACTATTAACTAGGGGGTTGGTGAAATGATTTTATTTCTTTTCTATTGACCTATTAGCCCTAGGGGTTTTAAGAGTTGCTATATCTATGGTCCAATGGTGGCGTGATGTTGTTCGCGAGGGGACTTTTCAGGGGCGCCACACTCTTAAGGTTCAACAAGGGTTACAATGGGGGATGGTATTATTTATTATCTCAGAGGTATTATTTTTCTTTTCTTTTTTTTGAGCTTTCTTCCATAGTAGATTGAGACCTAGCCCTGAGTTAGGGGGGGTTTGACCCCCTTTGGGGGTGCAGCCCTTCAACCCATTTAATATTCCACTACTCAATACCGCTATTCTACTAGGGTCGGGGGCTACGGTTACGTGGGCGCACCATAGGCTAATTCACCAAGAGCACTCTGAGGCTGTATTTAGCCTCTCCCTAACTGTACTACTAGGGGTTTATTTTACTAGATTGCAGGCCTTTGAATATCTGGAGGCCCCATTTACAATTGCCGACTCAGTCTATGGCTCTACATTTTTTGTAGCTACTGGATTTCATGGGCTTCATGTGATTATTGGCTCCACCTTTCTAATAGTATGTTTGGGTCGGCTAATTAAGGGACACTTCTCCCCCACCCACCACTTTGGGTTTGAGGCTGCCGCCTGATATTGACACTTCGTAGATGTGGTATGGTTATTTCTTTATATCTCTATCTACTGATGGGGGCACCGCCCTCGAAAAATCAACTCCGCCGCAAAATTATTCAACTCATCAATAGTAGATATGCCCGCCCCCCTTAACATCTCTACCTGATGAAATTTCGGCTCCCTTCTAGGGTTATGTCTTACAGCCCAAATTCTAACCGGCCTGTTTTTAGCCATGCATTACTCAGGCCACGTCTCCTTAGCTTTTGATAACCTGGTCTATATCTGTCGAGATGTTAACAATGGGTGGTTATTACGAACCCTTCATGCAAATGGGGCCTCAATGTTTTTTATCTTCCTGTACCTTCATATTGGGCGTGGAATATATTTTCACTCCTTTACAATAACCCATACCTGAATGGTAGGTGTAACTATCCTACTGCTAGCTATAGCCACAGCCTTTTTAGGCTATGTCCTACCTTGAGGTCAAATATCTTTATGGGGGGCCTCAGTAATCACCAACCTCCTATCCACCATCCCGTATGTAGGAAACACTATGGTTCAATGGTTATGGGGGGGGTTCGCTGTAGATACCCCTACATTAACCCGATTCTTTGCTCTCCATTTCCTACTACCATTCACTATTTTAGCCTTGGTAATAATCCATATTCTATTCCTACACCAAACAGGCTCCAATAACCCCCTGGGTATTAAAAGTCAAACTTTTAAATCCACCCTCCATCCATTTCTTACACTAAAAGATATTGTAGGAATAATCTTATCGGTGGTATTTCTAATAGCCATTGTATTACTCGATCCTTATAAACTAGGAGACCCAGAAAATTTTAACCCAGCTAACCCTCTTAGCTCCCCCCCACATATCCAACCAGAATGATATTACCTATTTGCCTATGCTATCTTACGTTCTATCCCCAACAAACTAGGAGGGGTAATTGCCTTGGCGCTGTCAGTAATGATTTTGTACGTTATACCAGCTATATTTACAAAAAAAACTTCTAGATTCTACCCTCTAGGACAACTCTCTATTTGAATTTTTTTACTTACTTGAATTGGAATGAAACCAGTTGAAAACCCATATATTTTGACAGGACAGCTTCTCACAGCCTTATACTTTCTTTTCTTTGTTTTCAACCAAACCTGA---------------------ATACTACTAGCCTCCATCCTTCTGAGGGTGGCCTTTCTAACCCTGTTGGAACGTAAATTACTTGGGTATATACAAAAGCGCAAGGGGCCAAATAAATTAGGGGTAAAAGGTCTCCTCCAACCATTTAGAGATGCTATTAAACTTCTTCTCAAAGAATCAATAGTGCTAACTATAAACTACCAGTTGGTCTACCTCCTGAGCCCTACAACCATACTCCTAATCTCACTTATAATTTGATTCTCATTCCCATCCTCGTTAAGAGGTCTAGAGATCAACCTCCCTATTATTTTTATCCTATGTTGTCTTTCGGCCAGGGTATACCCCAGGTTGGGGGCGGGGTGGGCCTCAAACTCAAAGTACTCCATATTAGGCAGACTTCGCTCAGCAGCCCAAACTATCTCCTATGAAGTTAGATTTGCTATTATCATCCTTAGCCCTGTAGTGATAGGATCTACCTATTATCTGGTGTTGTTTTACTGACCCATTATCATAATCACCCCCCCACTGGCAATCTTGTGGCTCTCCTCAGCCCTAGCTGAGACCAGCCGTACCCCTTTTGACCTTGTAGAAGGGGAGTCAGAACTCGTCTCTGGATTTAATACCGAATATAGGGCTAGAATATTTGTCTTATTTTTCCTAGCTGAATATAGGGGCCTTCTATTTATAAGCTTTCTGTTTAGGGTAATATTTATCAACCCTTCAGATCTCAAACTTCTTCTTACCTGAACTGTAGGGTTGGCCTCACTATTTATCTGGGTCCGAGGGACCCTCCCCCGCCTTCGATATGATAAGCTTATGTCCCTGACCTGAAAAACCTTTCTCCCTATCTCTATCGGCTATCTAATATTCTTCTCTAGTCTAAGC------ATGGTGACTTCTATATTGGGCATCGGGATAGTATTAGGGGCTTGGGTTTCAATCTCTAGAAGAAGGTGGGTAGGAGTGTGATTGGGGTTGGAGCTCAATTTATTATGTTTTATTCCTTTAATGGTTCAGGAGGTAAGAGTGGTGTATTTTTTGATTCAGTCTTGTGGTTCTTTTATCTTGTTAATAGCAGGTGTGGGAATGGTGAGGTATGGTGGGGTATTGGTTAGGGTGGCGCTGCTTCTAAAGATAGGGGCGGCGCCTGTCCACTTTTGATATATCTGAGTGGCTAAGGAGCTAAGATGGATACAGTTTATTACTCTAAGGACCATCCAAAAGGTAGCTCCTGTTACACTTTTAACTTTAAGTAGGGAGAGAATATCATGGGTTTATATGAGAATTATTTTATGTGGGGTGGTAGGGGGGGTGGGGGGAATTAGTGCCCTATCATTTCGTAGACTTTTAGCTTATTCTGCGATTAACCACCTAGGGTGGATTTTAATTCTGGTAGTTGAAGGGAGGGCTTTTTGGGTTTCTTACTTCTGTATATATTGTATTTTACTATTTATAGTGGTATCTACTTTAATTTTTCATCTTAGACAGGTTACTGGAGGGTGGGTGTTGTTGGTGGCTATAATATCATTAAGAGGGCTACCTCCTCTAGTAGGGTTTTTGCCTAAATGAGGGGTTTTTATAAATTGTAGAGTATGTATGGTAGTTATAGTTTTATCAAGTGTAGTAGGGGTCTATTTTTATTTGCGAGCCAGATTTACCTCTATTTTGGTGGGTATCGAAGGGGGGGCTAGGTTAAGGCTGGTAGTTAACGGATTTTGATTTAGGGGGGCCTTAGTAAAGTTTAGATTTATGGCGGGGGTAGGGGTAGCTATAGTATCAACGGCACTGATAGTTATCTCACCTATTGTAGGGGGTAAATATAATGGAGGGTGTGAGAAGAGATCCCCCTATGAGTGTGGATTTGATCCATCGGGGGTGGGCCATATTAATTTTTCCGTGCGCTATTTTTTAATTGCTATTATTTTTCTAATCTTTGATGTGGAGATTGCACTTCTACTACCAGTTATAGCGAGGTTATTTAGAATCTGAGGTTTTGTAGTATTTAGGTTCCTACTGGCGTTGATCCTGGGGACTTACTATGAATGGAGTGAGGGGGCTCTGGATTGAAAAATAATTTATATATTAATCTCTATATATATATATTCCCTAGCTCTGATTTGTTTCATTATCGAATTCAAACATCTATTAATTACTATAGTATGTTTAGAATTTATAGCTTTAGTAATATTTATAACCCTCTCCACACTTTATACTCTTGAAACTATCTACTCATTATATATCCCTATTGCGGCGTGCGAAGCTTCTTTAGGGTTAAGAATTATAGTTTTATATGTAACCAAAAAAGGAGATGAGCTACTTAAAATGATAAAATTCCTATTTCCTATAATTTTAATATTATTTCTTCCCAAATCATTCCTCTATCAGATAGGTTTAATGGCTTTATTATTAACAATCTCCTCCCCCCTACTCTCTAATATTAAAAGACTATTCCATGGAACCCTCTCCTGAGACCCTCTAGCCCTAACCCTGATCTCACTGACAGTCTTTATTTCCCTACTTGTAACTATAGCTAGTCTCTCCAACCCCTTAATCTTAAAATTCAAAACCATGTTCATTTTATCCATAACCTCACTTACCCTCTCCTTGATAGGAGCATTCAGCTCCACTAACTTGATTCTCTTCTACATTATGTTTGAAACCTCCCTTATTCCCACCTTTATTATTATTCTAGGATGGGGAAATCAGCCAGAGCGCCAGGCTGGAATATACATGCTTATATATACTATTTTCGCATCACTCCCACTTTTGGTCACCCTCCTCCTTTGAGCTAAATTTAATAGAAGGGCTAGGTTCCTTACACTCTCACTCACATACAATATAGGCCCTCTCCCTAAGTTCTTAGCCCTAATTTTGATCTTAGCCTTCTCAGTAAAACTTCCTCTCTATATGGTTCATCTGTGGCTCCCTAAAGCTCATGTAGAAGCCCCCGTTGGAGGTTCAATAATCTTAGCTGCTATCCTATTAAAACTAGGGGGTTACGGAGTATTGCGCGTAGCATCTAAGGCCCACCTCATCTACTACTTAATCTCCCCCCTCATATTGAGGTGGTCTTTAGGAGGAGGTATTTTAGTGGCCCTGATCTGTCTATTCCAGACAGACATTAAATTTCTAATCGCCCTCTCCTCTGTAGCTCATATAGCTATAGTTATGGCCGGGGCCCTAACATTCTCAAATTGAGGAATCAATGGGGCTCAAATAATTATAGTTGGCCACGGCTTTTGTTCCTCAGGTCTATTCTTTCTCGCCAACTTAATCTACGAACGAATAAACTCGCGAAGCTTATTTATTCTCAAAGGATTACAAGCCACTCTACCCTCTATAGCTATAATATGGTTTCTATTTAGTACCTCAAATATAGCTACCCCCCCCTCCTTAAATCTTCTAGGAGAGAGTAGAAGAATCTCCTCCATCTTACCCTGATCCTACTATCTAGCCCCCATCTTAGCCACATTAGTATTCTTAGCGGCAGCATACTCATTGTATCTCTACAGCCAAACACAACATGGTAAACCTCTTATTATACCCCCTTCTGTACGAGAATGAATTATCGCCGTTTATCATTGGCTGCCCTTAAATCTAATCATTTTAACCCCCTGGGCTGTACAAATTACCTTATTATTGTTAACCCTATCGGTATTATCTTTTTTAACAGGTATCATTTGTGTAGTAAGGAATTGTAGGTTAATATTGGAGTGGGATATTTTGAGTTGGGTGGGGGTTGGGTTTAATTTTTATTGTGATTGAATATCATTGGTGTTTTTTGGTTTTATCTTGATTTCTGGTTCAGTTCTTTTTTATAGGGAATATATAGCGGGGGATAAAGGCTTCCGTTTATTTATAGTTCTGGTATTAATATTTATTGTTAGGATATTTTTTTTGGTCTTTAGATTAAACTTGGTGAGGATAATGTTAGGTTGGGATGGCTTAGGGGTAGTATCATATATTTTAGTTGTTTATTATAAAAATGAGAAGTCTAGGAGTGCGGGGATGATTACATCTCTCAGCAATCGATTGGGTGACTGTGCATTGCTTTTAAGTATCGCCTGTTTTTTGGAGATAGGAAGGTGGAATTATATATGTATAAGGGGAATCAAGGATAGGGTTGTATGGATATTGGTGGGGTTAGCTGCAATTACTAAGAGGGCGCAGATTCCTTTCTCAGCCTGGCTTCCAGCGGCTATAGCAGCCCCCACCCCTGTAAGTGCTCTAGTTCACTCTTCCACCCTGGTTACTGCCGGGGTGTATATGCTTATTCGTTTCAGGGAGTTAATGATGAACTCCTTAATAGTTTTTGTTTACTTAGGGATGGTTACCACTTTAATATCTAGGTTGACTGCAATGTTTGAGGTTGATTTTAAGAAAGTTGTTGCTTTATCGACCTTAAGTCAGTTAGGGGTTATAGTTACTACACTATCTATAGGGTTTGTTAACTTGGCCTTTATTCATTTATTAATACATGCAATTTTTAAGGCGCTCTTATTTATATGTAGGGGTAAGGTTATTCATATGGTGGGGGGGAACCAAGATATTCGTAAGATAGGTGGTTTAATATTTAATATTCCTATCACAGGTGTAGTGATGAGGCTCTCTAGATTTGCATTATGTGGGGTTCCTTTTCTATCTGGATTTTATTCTAAAGATCTGATTATTGAACATATGGAGATAAGGGATAATTTCTTGATTAATTATATTTCTTTTATATTGGTAGTGGGGTTATCATCTAGATATTCTTTACGGTTGATCTATTGAGGGTTAGTATGGGGGGTTAATCAGAGGGTGGTTAGGAGTAGTGAGGAAAAAGATTGGGTTATGTTGAGCTCCAAAATTGGTCTTATAACCCTCTCTTTGGTAGGGGGGGCGAGGTTGATCTGGTTAGTGGTTCCAACTCCTATAATGATTAGACTCAGAAGAGGGTTAAAGTGGTTGGCCTTTTTTAGAATAATATTAGGTTTTTTCCTAGGGTTGGTAGTATGTAGGTGAAATATTAAGAAAGAGGGGATAATAAGGTTTTTTTTTAATATAGATAGATTAATGGTCATGTGGAATTTACCAAATTTAAGGGGGATAGCTCTAGGGGGGGCGGGTAGGAAGGTAAGTGAGAAAAGGTTAGATTTAGGATGATTGGAGCGTTTAAGGGGGCGTGGGATTGGTTTGGTGATGGAAAATAAGAGTGGTGTATTAGGGGTTTTATTAACTAGAGGGGTGAAGAACTTTTTAGTGGTTTTTTTAGTAGTGCTGGTTATTTTTGTGGTTGATGGAGTGGTTTTAGGGGTTTTGTGTTTGAGGGTGTCGGTCACAGTGATTTGTAGCCCCCAGTTAATGGTTATATGGTTGATTTTGCAGGCTTTTATAGTTTCTATTATATTAGGGTTTATAAGAGGGGTGTGGTACGCCTATGTATTATTTTTGGTCTTTTTAGGAGGGATATTGGTTGTTTTTGTCTATATTAGAAGATTAGCTATAAGGGTGAAGGTGGATAGTCTGACCTTCGGAGGGTTATTGGCAGGGGCATTAATCTTAGGGGTGGTGTTAGGGTTTTGGGCTAGGGGGGATCTTGGGAGAGGGGTAAGTGGGTTGACATCTACATATTATTTATTTGTGGTAGGGTACCTTATACTGACGCTATTTATCATTTGTAGGATGGTTAAATTAATAAATGGTCCTCTACGAAAGTTTTCT------------------------------------------------------------------------------------------------------------------------------------------------------------------------------------------------------------------------------------------------------------------------------------------------------------------------------------------------------------------------------------------------------------------------------------------------------------------------------------------------------------------------------------------------------------------------------------------------------------------------------------------------------------------------------------------------------------------------------------------------------------------------------------------------------------------------------------------------------------------------------------------------------------------------------------------------------------------------------------------------------------------------------------------------------------TAAACAGGGATTAGATACCCCTCTATACTTAGAATAAATTAAGGTAGTAGTTATAATCTTGAAACCTAAAGGGTCTAATAGGATCAGAGGAACCTGCCCAGTAACGATAATCCACGGTCTATCTTACCTTTAGGTTTGTATACCGTCGTCTAAACTCTGCTTAAAGGTGGGATTAGTGATAGGAAGTCAGATCAAGGCGCAGCTTTTAGGTTGAGGTGGGTTACAGTTAATCTCTTATTATGGAAAGTGGATTTGAAAGTAAT------------------------------------------------------------------TAGGCGAGGGGTTTTTAATCTGTAGATAAGCTAATAAGCTAATGGGTTCATACCCCATTGATGGTAATCTTAATTAGATATAAAGCCAAAACAGAGGCGGGCCTCTGTTACAGGCCTAATTGGA--AAGATTAATTTAAACAAAATATTAGTTTTGGATACTAAAATTCGCCTATAA-TACTCTATGGTG-TCAGCACATAAGCTTTTGAGCCTTAAGGAAGTTCCAACTTAGTTTATAAAACACTATTTTTGTAATATAGAGATCCTAAATAT-------------------------------AAACTACCATCCTTCAAAGATGATTGACAAAGCTAATAGCGATAGATTGTAAATCTATAAGGTTTTAAAATTTACCCTATAGTTTAAAAATTGATGATTTGCATTCAGAGGAGGTTTTAAAATTTTAGTCTGCAAATCTAAATAAGCAACAAAGCAAAAACCTGTTAGTTAGTTAATATAATATAAGGTTGTCAATCTTAAGTTTTAGAATATGATATTGAAGTTATCGTGGAG-----------------------------------------------AGCTATAGTTTAAAAAAATTTTAAGTTGTGGTCTTAAATAACCCTCC
>Sphaeroma_serratum_GU130256
ATGATAACTAATTTATTTTCTGTCTTCGACCCTTCTTCGAGAGTGCCCATGAACTGGGTGAGGGTGATCGTAGGGGTGGGTATCCTTCCTCTGTGTTTTTGAAAGGGGCCTTCACGGGGGGCGGTGTTGTACGGGCGGCTGGAGAAAGGGCTCAATCAGGAGATAGGGGTGCTGCTAGGGGCGAGGCGACGGACTTGGGCTGTTACTTTTTTGGCCTTGTTTTTGCTTATCGTGTTAAACAATAGGCTAGGGTTATTGCCCTACGTTTTTACGGCTTCAAGGCATTTGGTATTTACGGCGAGGCTGGCGTTACCGCTGTGGCTAGGATACTTTATAAAGGGGTGAGTGAAGAACACCACCCACATATTAGCGCATCTGGTCCAGCAGGGTACTCCTGGCGCTCTAATGGGGTTTATGGTGTTGATCGAAAGGGTTAGGAGAGTGATCCGCCCGGGCACTTTGGCGGTGCGGCTGGCGGCCAATATGATCGCGGGCCATTTACTGTTAACTTTATTGAGAGGGGCTATTTCTTTAGCTAGGGTGACAAGGATGGTCGCGATCTTAGTAAGGCAAGTGGCGTTGTTAGTGCTGGAGGCGGCTGTGGCCGCTATCCAAGCCTACGTGTTTGCCGTGCTCAGGACCTTGTACGCGAGAGAAGTCATTCCACAGATAGCTCCTATACCGTGGACTGGCTTGATAGCAGGGGTCTTAGGGGCGTTGATGGTATTCGTAAGAGTGGTTGGGGAGTGACGATGAACGCAACGTTGACTTTATTCCACAAACCATAAGGATATTGGGACTTTGTATTTTATTTTCGGGGCTTGGGCTGGAGCGGTAGGAACCGGGCTCAGGATAATTATTCGGGCTGAGCTTGGCCACCCGGGGAGATTAATCGGGGACGATCAAATCTATAACGTAGTAGTAACGGCGCATGCTTTCGTTATAATTTTTTTTATGGTGATGCCCGTAATAATTGGAGGTTTCGGAAACTGGCTGGTTCCTCTAATATTGGGCGCTCCGGATATAGCTTTCCCTCGGATAAATAATATAAGGTTCTGACTACTACCTCCAGCTTTGACATTATTGCTGAGGAGAGGGTTGGTGGAAAGTGGAGTAGGGACTGGGTGAACGGTGTACCCCCCTCTATCTAGGGGAATCGCCCACAGGGGAACCTCCGTAGATCTTGGTATTTTTTCGCTTCATTTAGCGGGAGTATCTTCCATCCTAGGGGCTGTAAACTTTATTACTACGGCTATTAATATGCGGACTCCCGGAATAAGGTTCGATCGCATGCCTTTATTCGTGTGGTCCGTTCTAATTACAGCAGTGCTGTTACTTTTATCCCTTCCCGTGTTGGCAGGAGCTATTACAATACTTTTAACAGATCGTAATTTAAACACGTCCTTCTTCGACCCCAGCGGAGGGGGAGACCCGGTTCTTTATCAACATCTGTTTTGGTTTTTTGGGCACCCTGAGGTATATATTTTGATTCTCCCCGTTTTCGGGATAATCTCGCACATTGTAAGCCAAGAGTCTGGGAAGAAAGAGGCGTTCGGGGCGTTGGGGATGATCTATGCTATAGCCGCGATCGGGGGGCTAGGGTTCGTGGTATGGGCTCATCATATATTTACGGTAGGAATGGACGTAGATACTCGAGCCTACTTTACTTCCGCGACTATAATTATCGCAATCCCGACGGGGATTAAAGTGTTTAGGTGGTTGAGAACTTTACACGGGGCGTGCCTAAGGTTTAGGCCTTCCTTGCTGTGGGCCCTCGGGTTTATTTTCTTGTTCACGGTTGGGGGATTAACGGGAGTGGTGTTAGCCAACTCTTCCGTTGATATTATTTTACACGATACCTACTACGTGGTCGCCCATTTCCATTACGTGTTATCAATGGGGGCGGTATTCGCTATTTTCGGCGGAGTGGCTCATTGGTTCCCTCTCTTTACAGGGCTGACTTTAAATTCCAAGTGATTGAGTGCGCAGTTCGTGGCCATATTGGTGGGCGTAAACTTAACCTTCTTTCCGCAGCATTTTCTAGGGTTGATGGGGATGCCGCGCCGGTATTCGGACTTCCCGGATGTATATGGGTTTTGGAACAGCGTGTCTTCTCTCGGGTCCGTAATCTCTTTGACTGCGGTTTTGGTGTTTTTAGTCGCCTTGTGGGAAGCTTTTACGGCTAAGCGGCCGGCCCTGTTCTCGGGGGGATTGAGGGGGTCTTTGGAGTGGGCCTACCCCGCCCCGCCCGCGGATCACAGGTACGATGAGTTACCTTTGGTAGCTATATCTTGGTGAAACAGGTTGGGTCTACAAAACGGGGTCTCTCCCTTGATGGAGCAGCTGATC---TTTCACGACCACGCCATAATCGTTCTCGCTCTTATTACAACGGTGGTAGGGTACATTCTAGCGAGAGTGTTATTTAATAAGTACGTAAATCGATTTTTGCTCGAGCACCAGAGGATTGAGGTCGTATGGACCGTCCTCCCCTCCTTGGTGTTATTATTTATTGCTCTTCCTTCTCTGCGGCTATTGTATTTGTTAGATGAAGTGGGGAGCCCAGGTCTTACGTTAAAGGCTATCGGGCGACAATGGTACTGAAGCTATGAGTACTCGGACTTTCTGTCGGTAGAGTTTGACTCTTACATAATTCCTACTGACACTTTGGAGTTCCGGCTCCTAGAGACGGACAATCACGTGGTCTTGCCCATACAGGCGCAAGTACGAGTTTTGGTGACCGCATCTGACGTGATTCATTCTTGAACCGTCCCTGCCTTAGGGGTTAAAGCGGACGCTATTCCCGGGCGCTTGAACCAGGTCAGGTTTATAAGGATACGGCCGGGCCTTTACTATGGGCAGTGTTCCGAGATTTGCGGCGCGAACCATAGGTTTATACCTATTACTCTAGAGAGGGTAAGGGTACCTAGCTTTATTAGTTGGGCGAGGATGACAAACTACCACCCTTACCATTTAGTAGATATGAGCCCTTGACCTTTGACGGGGTCCTTGGGCGCGTTTTTCCTCGTGAGCGGGCTAGTGAAGTGGTTTCATTTTTTTACGTACGATCTTTTATTGGTGGGGCTGGTCAGAGTGGGTTTAACCATAGTTCAATGGTGACGAGATGTAGTCCGGGAGGGGACTTACATAGGATTGCACTCTTCCGAGGTCCAGAGGGGTATGCAATGAGGGATAGTTCTGTTTATTACTTCGGAAGTGTTGTTCTTTTTCTCCTTTTTTTGGGCTTTCTTCCATAGTAGGCTATGGCCTTGCCCCGAGGTCGGGGCTGTGTGGCCTCCGAGAGGAATCCAGCCTTTCAATCCTTTCCAGATCCCCCTACTTAACACAGCCGTGCTTCTCGCGTCGGGAGCTACGGTGACTTGGGCCCACCATAGGCTCCTCCACGCGGAGCACAGCGAGGCGGCGCGGGCCTTAGGGCTGACTATCGGGTTGGGCTTATATTTCACCGCCTTGCAGGCCCTGGAGTACTACGAGGCCCCTTTTAGGATCGCGGACTCGGTGTACGGAACTACTTTCTTCGTAGCCACGGGGTTTCATGGATTACACGTGATTATCGGTTCTAGATTTTTATTAGTCGTATGGGTCCGGTTGGTGCGGGCCCACTTCTCTCCCCTTCACCATCTGGGGTTTGAGGCCGCCGCCTGATACTGGCATTTCGTCGACGTGGTTTGACTATTCCTGTATATCTCCATCTACTGGCGGGGATCCATAAATCGTAAAAATGACCCTCTCTTAAAAATTTTTAACGGAGCTCTCGTCGATATACCCGCCCCTAGAAACATCTCGGGGCTCTGAAATATAGGATCCCTGCTTGGACTTTGTTTAGGCCTTCAAATCGTCACAGGGTTACTCCTATCCCTTCACTACTCCAACCACATCGATGAAGCTTTTTCCAGTATCGTTCATATCTGTCGGGATGTAAATTACGGATGACTACTACGCACAGCTCACGCTAACGGAGCTTCTTTCTTCTTTATCTGCCTCTACCTTCACATCGGACGAGGCCTATATTTCGGATCTTATCAATTTCTCCATACTTGAATAGTAGGAGTGACTATCTTATTTATCGTTATAGCCGCCGCTTTCCTAGGCTACGTACTACCCTGAGGACAAATATCCTTCTGAGGAGCTACAGTAATCACCAATTTACTTTCGACTATTCCTTATATCGGATTGGACCTCGTACAGTGAGTTTGAGGAGGATTCGCTGTAGACAAAGCAACGCTAACGCGCTTTTTCGCGTTCCATTTTTTATTCCCTTTTATCGCTCTAGGTTTAGTTATTATCCATATTTTATTCTTACATCAAACAGGATCAAGAAATCCCCTCGGGACCCCAAGAGCCATCAATAAACTCCCCTTTCACCCCTACTTCGTCTTTAAAGACATCTTAGGATTTATTATCTTCTTCGCTCTCTTTACGCTTTTAGTTTTACTAGATCCTTATCTGCTAGGAGACCCCGAAAAC------------------------------------------------------------------------------------------------------------------------------------------------------------------------------------------------------------------------------------------------------------------------------------------------------------------------------CCCGTGCTTCTAAAACTACTTACTCTTCTCATCTGTGTGCTGGTGGGGGTTGCCTTCTTCACTCTGTGCGAGCGCAAAGCTTTAGGTTATATTCAGACCCGTAAAGGTCCCAATAAGGTAGGGGTTAAGGGGCTTCTTCAACCCTTCAGGGATGCCTTGAAGCTTCTTACCAAGGAGCCCGTTCTCCCCTCCTTAAGTAACTTCGCGCTCCTGCTAGCGAGCCCGGTTCTCTCGCTGAGGCTCGCGCTGATCGTGTGGCTGAGTTTCCCCTCTTCTCTCGGAGCCGCCGAACTAACCCTGGGTATAATTTTCGTCCTCTGCTGCTTGAGCGCGGGGGTATACCCTACTTTGGGGGCGGGCTGAGCCTCCAACTCCAAGTACGCCCTCCTGGGAAGGCTTCGAGCGGTGGCCCAGACGATTTCCTACGAAGTAAGCCTCGCTATCACCCTGCTCTGCTTCCTAGTCCTGGTCAGGAGATTTGACCTCAGGCGATTCGGTCAATGGTTCCTTTTGCTTTCCCCCGCCCTTGCTATAGTGTGATTTGCCTCGAGGCTTGCGGAAACTAACCGCACCCCTTTTGATTTCGCGGAAGGGGAATCCGAACTGGTTTCAGGATTTAACACGGAGTACAGAAGTGGGGGTTTCGTCCTCTTCTTTTTGGCCGAGTACGCAAGGATGCTCTTCATAAGGGGGTTATTCACTCTCTTCTTCCTAGGGGTAGGGATCTCGNCCTTGAGGTTTCCCAAAATTACCGCGCTAGCCTTTGCTTTTGTATGAGTACGGGGGACCCTCCCTCGCTACCGTTACGATAAGCTAATGGGGCTGGCCTGGAAAGTCTTCCTTCCCGTCTCCCTCGGCTACTTATTGCTATTTTGCGGTATCAAAGCCCTTATTTTCATAGTTTTGTTTCTTACGACATTAGTTTCGGGTGCTTACCTCGCTTCGATAAGAAGAAGGTGGTTCGGCGCATGAGCCGGGTTGGAGTTGAATCTTCTCTCTTTTATCCCCTTCATTCTCATAGAGAGAGGTTTAAAATATTTTTTGGTGCAAGCTTGCGGGTCGTTTTTGGTTCTATATATTGGGATGGTGTTAGCTTTTACTTCTAGGAGGGTCCTTGTTCTGTCCTTGGTGTTGAAGAGGGGGGGAGGCCCTGTGCATAGGTGGCTTCCTATAGTGGTTGAGGGGTTGAGCTGAGGGAAGGTAGGAGCTATCTTTAGAGTGCAAAAATTAGCCCCATTAACTTTGCTCTGGTATCTTAGGAATGTAAGTTACGTATTTAGGGTGGTTATTGTGAGATCTGCTCTCGTAGGAGCGTTGGGAGGGATCAATGAAATATCATTGCGTAAGATACTAGCTTTCTCATCTATCAATCATTTTGGTTGGCTTTGTTTGAGAATAGGAGGTAGTGTCGGCGTAAGAGTTGTCTATTTTATGAGTTACTGTTTTATAGTTTTATCTCTAATTGGTTTGTTATGGTTTTATTTGAGGCAAGTTAGGAGGTCTTATCTGGTGGGGTACTCGTTTATATCTTTGGGAGGCTTACCTCCTTTCTTAGGATTCTTTCCTAAATGGGGCGTTTTAGTGCAGGGGGGAGTGGTAATAGGCGTAGTAATTATGCTCAGGTTAGTGATGTTATTTTATTACTTGCGGGCGGGGTTGAGAATATTTCTTACTTTTAAGTTTTCTCAGCTCAGCGCGATTTTAATTTTAAATGGAGTGTGAGGAAGAGGGATAATGGTGGTGTACTGCGCAGGGTGGAGGGGCGTGCTCGCGGGCTTGGGGGTAGTGCTAGCAAGGTTGGCGTTCTTGGTTAGAATTAAGGGGGAGGGGGCGCGGGGGAAGCTTACCCCGTTCGAGTGCGGGTTCGACCCTCGTGGTAGAGGGCGCGTGCCCTTCTCTCTGCGGTTCTTCTTGCTAGGGGTGGTGTTTTTGGTATTCGACGTGGAGATTGCGCTCCTGTTACCTATGACAGTGGCTCTCTTAGGAGTGTGAAGGGTGTTGGCCGCCGTCTTCTTGAGCGCGCTCCTCGCGGGAACTTTGCACGAGTGGCGAGAAGGAGCTCTCGACTGAGAGACTATCGCCAATATTATCATCCTTATGATAATTATCGCAGGAATTTTAAAATTCATTTCGAGGTGAGAACACCTCCTAGCTACCTTGATCACCCTAGAGTTTATTGCCCTCAGTCTCTTTTTAAATATGACTTCCCTTCCTTCTATCGATTCCTTTAATTCCTTCTTCCTAGCCATCGCCGTATGTGAGGGTGCCTTAGGCTTGAGAATTTTAGTTCTCTACGCCCGGAGGAAAGGACACGACATTCTTTCTATAATACTTCTCTCTCTCGCCTCCTTATTCTCCCTAGCTTGCTCCCGCAAAATATTAGCAGTCTCTGTCAACCTCGCTATTCTATCTCTCCTTACAATCACCTTATCTTTCCACTACAACGAATTTTTCTATTCTATCTTTAATTTAGATAGAATTTCCGCGCCTTTAATCTCCCTCACCCTTTGAATTACACTCTTAAGCACTCTAGCGAGATCATTAATCTTCGCCAAAAACCTGTCCCCTCAAACATTCTCTTCGACCATGCTAATTTTAATAATTATCTTAGTGTTAACCTTTAGGGTAAACGACACTCTTTTATTCTATGTCCTATTTGAAGCTTCCCTTATCCCTACCTTCGCTCTCATCCTAGGATGAGGGTATCAACCAGAACGCCAAGCGGGAATCTACCTCCTCCTTTATACAGTTCTCGCTTCTCTCCCCCTTCTTCTCCTGCTTTCCATTTGAACTTACTGAGGAGGAAGCCCTAAATTCTCACTCCTACCTTCTTCAACTCTCCCTAGCAGCCTCTCCCCGCTTTGATTTGCCGCGAGAGTAGCAGCCTTTTCTTTTAAATTACCAATTTACGCCGTCCATTTATGATTACCTAAAGCCCACGTTGAAGCACCCGTAGCCGGTTCAATAATCCTGGCGGGAATTCTTCTTAAATTAGGAGGGTATGGTTTGCTACGAATTTCTTCAAAAATTTTTAAAATCTTATCCTCTCTCAGAAGAATTTGAATCATCTGAGCCATAGTAGGAGGAGCTATCGTCAGCTTGGTTTGTTTAACCCAAACGGACATTAAATTATTAATTGCGCTCTCCTCTGTCGCCCATATGGCGATGGTAGGGAGAGGAGTATTGACCGCAAGCTTGTGGGGTATTAACGGAGCTATGTTAATTATGATCGGACACGGCTTCTGTTCTTCAGGATTATTTTGCATCGCAAATATAACTTACGAGCGCACCCAATCTCGAAATATAATAATTATAAAAGGTATGCTAACTATTGCCCCCGCGCTCACGCTATGATGATTTCTTCTGGCCACTAGGAATATAGCGGCTCCTCCTTCCTTAAACCTATACGGAGAAATTCACGCCATCATTTCTCTCCTGACCTGATCTCCGAGCTTAATAGTTCCCATCATTAGCCTTACTTTCCTCGCCGCGGGCTACTCCTTATTTATGTACGCAACAACCCAACACGGCAAACCTAGCTCCTTAGCCCCGACCCCCCGAGAGTTTCTGATCTTAGCCTTACATTGGTTTCCTCTTAATATTCTTATCCTTAACCCTTTATTCCTGTTCATCCAATTACTTCTTTTTTTAATTAGGGTTGTGAGAGGCTGTTTCAGATTAGTGTTAATCAGGGGGGAAGATAGGGAAATTTTGGAGTTTTGTTTACATAGTAGAGTTGGG---AGGTATGTATTATATGTAGATTGAGTATCTGCGCTTTTCTTTTCTTTCGTATTGATTTCAAGGTCTGTAGTTTTTTATAGCGGTTACATAGGAGGGGATTTAAATAAAGAGTTGTTTTTAAAGTTAGTGATAGCTTTTGTACTGAGGATGTTCTTATTGGTGTTTAGTTTAAATATGATTAGTATTTTATTAGGGTGAGACGGTTTGGGTATTGTTTCTTATGCTTTAGTCATTTATTATCAAAATGATAAGTCTAACAGAGCTGGGATAATTACGGCGCTTAGGAATCGGATTGGGGACGTAGCAATTTTATTAAGGATTGGGAGGTTAGTGGAGTCAGGGAGTTGGAATTTTATGTTTTCTCCCGTGAGAGGATTTGGGTTTCTTGCCTTTTTAGTGATGGTGGCGGCGATAACTAAGAGAGCGCAGATACCTTTTTCAGCGTGGCTTCCGGCCGCGATAGCAGCGCCTACTCCTGTAAGAGCTCTAGTTCATTCTTCCACGTTAGTTACTGCGGGGGTGTATCTTTTGATTCGGTTTAATCCTCTGTTAATTGAGGAGGGATATTACTTGGTTTTGGTAGGATGACTTACAACTTTTATAGCGAGTGTTAGGGCAAATTTTGAGACGGATTTGAAAAAAGTAGTCGCGTTATCTACTCTTAGTCAGCTGGGGATTATAATAAGAACTTTAGCTATGGGGTTTCCTAAGTTAGCTTTTTTTCATTTAATCGCGCATGCTGTATTTAAAGCTTTATTATTTATATGTAGGGGTAAGATTATCCATGAGTCGGGGGAGACGCAGGACAGGCGCAGGATGGGAGGGCTGTTGCGTAGGATGCCTTGAACGAGGGTATGTTTGAATTTGTCTAATCTTGCTTTGTGCGGGTTTCCGTTTTTAGCGGGTTTTTATTCTAAAGATTTATTGGTGGAGTTAGGTTTGATAGAGGATTTGAGGGGGTTAGGAATTGTTTTTCTAGCTGTGAACGTAGGGTTATCAGCTTCCTATAGAGTTCGTCTTAGCTGGAGAAGACTAATGAAAGAGAGAAGACGATTACCTCTCAGAGGTAGAGGGGAGAGAGATCTCTTTATAGTGGGATCTAAAACGGGGTTAGCTTTTTTTGCTGTGGTAAGAGGGAGAGGATTGGCTTGGTTAATTTTTCCCGTTTTACCTTTGGTAGTTTTATCTACGGGCTGGAAAGTGATAGCTTTGGCGGCAGTAGGAGTAGGGGGGTTGGTAGGATTTTTATTGAGGGTGAGGGAAAGAGTTAAGAGGAAATGTATAAAAGGTAGTTTGATGTTTGTTTTTATATGCCAGATGTGATTTCTTCCTTTGACCACGGGGGAGTGAGTAGGCTTGGCGGGCACTAAAAGGAGAGGTAAGTTATGGGACTTAGGTTGGGGGGAGTACGTAGGGGGCCAGGGAGTATATCTTATTCTATTAAAAGGTGCGAGAGGTCTGAGAGTATGGCAGAATAGAATGGTTAAGTTATTTTTAATGATTTTTGTAGGGGCCGTAGTTTTTTGCGCAATAATA---ATCGCTTTGAGGACTTTATTAATGGGAATAATATTAATTTGAGTGTTTTCTCCTTATTGAATATTGGGGATCTTAGTCATTCAAGCTCTATTTACGGGTTTATACTTAAGGTCTATAAATTTGGTGTGGTTTTCGTACATCTTATTTTTAACAGTTTTAGGGGGTTTGTTAGTGATTTTTAGGTATATTTCTAGCCTTATTTCCGAGGAGATTATGGACGGGATCGGGTACTTGGTTGGGATCGCTAGGAGTCTTTTCTTAGGAGGGGTTTATTTGTTTAAATTGATCTCAAACCAAATTAGGATTGTAGTTAGGTTATTTAGAGGAAGATATGTGTTTGTCGTGCTGTATTTGTTGCTCGCGTTGGTGTGTGTGGTTAATAGAACGAAGTCAAAGATAGGCCCTCTACGGCTGCGGGGTATAAAAAATTTCTAAAACCGTAAGGGCAGATAGATACCTTCCTACCTCTGGTATCAGGGATGTTTAAATTCTCCTTCCCGAAAGATTCAGAGCTGTTTATGTGGAATTTATAATTCTGCCTCAGAAGCGACACGTTACTCACTTACTCTACCTGGTTAGGTTTACATCCTTTACCTCAAGAGTTGCTTTAGTTCCGCGGGGATAACCTCTCGGTCCTTCGTAAATAATCGCTTAC------TTTCTTTTCGAAATCAAAAACCTTAAATCTTTCTCAATTTTAAACAATAAACTTATTAGTACCTTCAATTACAACCTCTTAGAA---------ATTAATATTTAGAGAGAGCGTCAAAGAACTCGGCAAA-TGTCTTCGCCTGTTTAACAAAAACACCGCCGTGA--AACTACTCACGGTCTGTCTGCCCAGTGAATAAACGGCCGCAGTATCCTGACTGTGCTAAGGTAGCGTAATAATTAGTTTTTTCATTGGAAACTCGTATGAATGACCCGACGAAAGACTCCCTGTCTCCTCCTTGGTAACTTACTAGCAGAGTAAAAAAGCTCTTACAATCTAAGAGGACGACAAGACCCTATAAAACTTTACCCTAGGGTTTTACTGGGGCGGTATAATTTA--CAAAATCCACCTAAACGTAATCAACGATCTTTCTAAACACATAAAGAACAAGTTACTTTAGGGATAACAGCGCAATATCTCTTTAGAGCTTATCGACAGAGATGATTACGACCTCGATGTTGAATTGAAGCCTAAGGAAGTCTGTTCGACTTTTAAACCTTCACATGATTTGAGTTCAGACCGGTGTGAGCCAGGTTAGTTTCTATCCTTTAGAAGTTAGATATTGTACGAAAGGACTTATCTTTCTAGAAAATCTGTTTAATCCTGGCAGAGTTGATGGCGAGCTACATGAGTTCTTCAGAGCAGTGGGGGAGATTAGGTGCCAGCAGTCGCGGTTAGACTAAGGTAAAATACCCGAGGGCTGTTGAGGCTCGGAACGGGACCGGGATTAGATACCCCGTTACTCCGGG------AGAGGGTAGTAGTAATGTTCTTCAAACCCAAAGGATCCAGTACAGCCAGAGGAGACTGCCGCGTAACGTCGCTACGCGCTCAATCTTACCTGGAGGTTTGTATACCGTCGTCTCAGCCTCTTAAAAACAGCCGAGGGGCTACAGTATGTCAGATCAAGGTGCAGCGTTGAGGCGCAGGTGGTCTACATTAAAGAAACTTAGGACGAAAATGGATTTGGTAGTAAC----------------------------------------GGCAGGGTGACGAAGAGAGAGAAGTAAAAGCGAGAGCTTTTTAATCTAAAGATAAGCTAAAAAGCTTACGGGTTCATACCCCGTCGATGATATATTCTCTTTTA-GTAAAGCCAAAATAGAGGCCGGTTTTTGTTACAGACTGCACTGGGCAGAAGATAGTTTAAATAAAATACTAATCTTGGAAATTAATGAAGGTTGTCCTCTATCTTTTAGTGTTAAGCACATAATTTTTTGAATTTTAAAGTAATAGCTTAATAGTTTATAAAACTTTATCTTTGTAAGTTAAAAAAGGAGTACCTAACTTGTGTATTTTATTTACGATAAAAAGGA----------------------GGTGGCTGAG--CTAAGCGGTGGACTGTAAATCCTCACGGATTTCCCCTTAAAACTACAGT---AGAATATCTGATTTGCATTCAGAAG----------------------------------------------------AGGGGGTAGTTATAATAACTTAAGGTTGTCAATCTTAGACTTTAGAACGTAATATTGAAGCTATTAAAGAGCTTCCGTAGTATACAGTACGTTTAGTTTCCACCTAAAAAGGCCTCGTTATTATAGTTTATTAAAACATTAAGTTGTGGTCTTAAAAAAGAGTAT
>Trachelipus_rathkii_MF187612
---ATAACAAATCTATTCTCAGTATTTGACCCTTCTTCAGGGGTTAGCTTTAATTGGGTTTCTTTTGGAGTTGGGTTTTTTATATTCCCTATAAATAAATGAGGGCTTACTTCACGGAGGGGGAGTTGGTTAACTTTTATTTTAGGAAAGTTATATTCTGAGGTAAAACCTATTTTTTCAATCAAAGGCAGGGTTACCTCCCTTATATTTATAGCTATATTCTTATTTATTATTATAAATAATATAATAGGACTTATTCCTTACATTTTTACGGCTACAAGCCATCTGGCGGTGACATTGAGATTAGCTCTGCCTATATGATTAGGGTATTTTAGCTATGGTTGGGTTAGAAATATAAAATGAATATTGGCTCACTTAATACCCCAAGGTACCCCTATTGTCCTTATACCTTTTATAGTGATTATTGAGAGCGTAAGAAGGTTGATTCGCCCCGCTACATTGGCTGTACGGTTAATAGCTAATATGATTGCAGGGCATCTTTTACTCACCCTTGTGAGCAATGCGGTGTATATTTTTAATTTTAATAGGGTATTAAGGGTAGTAACTTTACAGATTTTATTAGTAGTGTTGGAGGTGGCTGTAGCTGCCATTCAGGCGTATGTCTTTGTAGTCTTAAGAGTCTTATATTCAAGAGAGATT------------------------------------------------------------------------------------------------ATGCAACGCTGATTTTATTCCACAAATCATAAAGATATTGGGACATTGTATTTTGTATTTGGTGCTTGAGCAGGGGCTGTTGGAACAGCCCTTAGGATAATTATTCGAACTGAGTTAGGAAACCCTGGGAGGTTAATTGGAGACGATCAGATTTATAATGTGATTGTTACTGCTCATGCTTTTGTAATAATTTTTTTTATAGTTATACCTATTATAATTGGAGGCTTTGGTAATTGATTAGTACCTTTAATATTAGGGGCCCCTGATATAGCTTTTCCGCGTATAAATAATATAAGATTTTGGCTTCTTCCCCCATCACTAATTTTGTTATTAAGAAGAGGTTTAGTTGAAAGAGGTGTTGGGACTGGCTGGACTGTCTACCCACCTTTGGCAAGTGGAATTGCCCATAGAGGGGCTTCAGTAGATTTAGGGATTTTTTCCCTTCATTTGGCTGGAGCTTCTTCAATTTTAGGAGCTGTAAATTTTATTACTACTGTAATTAATATACGAGCAGAGGGGATAAGGATAGATCGTGTCCCTCTATTTGTTTGGTCAGTGTTAATTACAGCAATTCTCTTGTTACTTTCACTACCAGTTTTAGCAGGGGCCATTACTATGTTATTAACAGACCGTAATCTGAACACCTCTTTTTTCGACCCTAGGGGGGGAGGAGATCCTATCTTGTACCAACACTTATTTTGATTTTTCGGACATCCTGAGGTTTATATTTTAATTTTACCCGCATTTGGGATAATTTCTCATATTGTTAGACAGGAGTCTAATAAAAAAGAAGCTTTTGGTACTTTAGGGATAATTTATGCGATAATTGCTATTGGTGTATTAGGGTTTGTTGTATGAGCTCATCATATATTTACAGTAGGGATAGATGTTGATACTCGTGCTTATTTTACTTCAGCTACTATAATTATTGCTGTCCCTACTGGTATTAAGATTTTTAGTTGGCTGAGAACTTTACATGGGGCTCATTTAAGGTTTAGACCCGCTCTATTATGGGCTTTAGGTTTTATTTTTTTATTTACATTAGGGGGGTTAACAGGGGTAATCCTAGCTAATTCATCTATTGATATCATTTTACATGATACTTATTATGTAGTAGCCCATTTCCATTATGTTTTATCTATAGGGGCAGTATTTGCTATTTTTGGGGGGGTGGTACATTGGTTTCCTTTATTTACTGGGTTAAGGATAAGGAGCTTTTGATTAAAGGTTCAATTTCTGGTAATGTTTATTGGAGTAAATCTCACATTTTTCCCTCAACATTTCTTAGGGTTGGGAGGAATACCGCGTCGTTATTCTGACTACCCGGATGTTTATAGGTTTTGAAATCTAGTATCGTCTATTGGGTCTTTGCTTTCTGTTGTTTCTGTAATAATATTTTTGTTGATTATTTGAGAGGCTCTTTTAGCAGAGCGTTATTATATAGCTCTGGAAAGGTTAAGATCCTCTTTAGAGTGATTCCACCCCAACCCACCTGCGGATCATAGGTATGATGAAATTCCTATAAGAACTATACCTTGGTGAAGGAGGTTTGGTTTGCAAGATAGGGTTTCTCCTTTAATAAGGCAGCTGATCTTTTTTCATGATCATACCATAATTATTATTACTTTAATTATCAGAGTAGTTGGTTATATTATGTTAAGGATGGTGGTGGGGGGTTTTGTTAACCGGTCCTTATTGGAGAGCCAATTAATTGAAATAATTTGAACTGTTTTACCTGCGTTAATTTTACTATTTATTGCTCTCCCCTCCCTACACCTTCTTTATCTGCTGGATGAGGTAAGAACGCCTAGGTTAACGATCAAGGTTATTGGGCACCAGTGGTATTGAAGATATGAATATTCGGATTTTAAGGCTATAGAGTTTGATGCATACATAATACCTGAAAAAGAATTGGGTTTCCGTGTATTAGAGGTAGACCATCGGACTGTTGTGCCGTTTTTAACACAGATCCGTGTCCTGGCCTCAGCTTCTGATGTAATCCATTCTTGGACTGTCCCTAGACTAGGGGTAAAAGTTGATGCTGTGCCAGGACGGTTAAACCAACTAAGGTTTTTGACTGAACGCACGGGTGTATTGTACGGGCAGTGTTCTGAGATTTGTGGAGCTAACCACAGATTTATACCTATTGTTTTAGAAGTGGTTTTGTTAAAACCATTCTTATCTTGGTTAGAA---ATAAACTTTCACCCTTTCCATCTTGTTAATCCTAGACCTTGGCCACTTACCAGCTCATTAGGGGCTTTTTTACTCACTAGGGGGTTAGTAAAATGGTTTAACTTTTTTTCTATAGATCTTCTTCTAGTGGGAGGGGTAAGGGTACTATTATCTATAGTACAATGATGACGGGATGTAGTGCGGGAGGGTACTTTCCAAGGTCTTCATACTATAAAAGTTCAAAAAGGGCTTCAATGGGGTATACTTTTGTTTATTATCTCTGAGGTCTTATTTTTTTTTTCTTTCTTTTGAGCTTTTTTCCATAGTAGGTTAAGCCCTAGAATAGAGCTAGGTAGAGTATGACCTCCTGAGGGGGTTACTCCTTTTAACCCATTTAATATCCCATTACTGAATACCGTTATCTTATTAAGGTCGGGGGCTACCGTAACATGAGCTCACCACAGGTTACTACACCGAGAGCATTCAGAGGCAGTTAATAGCTTATTATTAACAGGTCTTCTTGGGATTTACTTTACTAGCCTACAAGCATTTGAGTATGTGGAGGCCTCTTTTTCTATTTCGGACTCAGTGTATGGGGCTACTTTTTTTGTAGCCACTGGTTTTCATGGTCTTCATGTAATTATTGGGACTACTTTTCTATTAGTATGTCTAGGACGGATAGTGGGGGGCCATTTTTCTGCAACCCATCATTTTGGGTTTGAGGCGGCCGCCTGGTATTGACATTTTGTAGATGTAGTATGGTTATTTTTATATATTTCTATTTACTGATGAGGG---------------ATAAACCCTTTAATAAAAATTTTAAACTCTACTCTAATTGACATGCCTTCCCCCTTAAATATTTCTTTCTGGTGAAATTTTGGCTCCTTATTAGGTTTGTGTTTAATATTACAGATTATCACCGGTATATTCTTGGCTATGCATTACTCAGGACATGTAGATTTAGCTTTTGATAATATTACTTATATCTGCCGGGATGTAAACAATGGTTGGCTAATTCGAACATTTCACGCTAACGGAGCCTCTATATTCTTTATTTGTCTTTACCTCCATATTGGACGAGGTATGTATTACAGTTCTTATACCCTTACCCATACCTGAATATTAGGAACCTCTATTTTATTTCTAACAATAGCTACAGCCTTTTTAGGGTACGTTCTCCCTTGAGGACAGATATCTTTATGAGGGGCTTCTGTAATTACAAACCTATTATCAACAATCCCTTATATAGGAACAAACCTAGTTCAATGGTTGTGGGGGGGATTCGCAGTAAGAACCCCTACTTTAACACGATTCTTCACCCTACATTTTCTTCTCCCTTATGTAATTTTTGCTATAGCAGCCTTACATATTATATTCCTTCATCAAACAGGCTCTAGTAATCCCTTGGGGTTAAAAAGAAACTCTCTTAAATTAACTCTCCATCCTTATTTTACAATGAAAGACATTATCGGAGTATTATTATTTATTTTAGTACTAACCTCTATGTGCTTATGAAACCCTTATATATTAGGAGACCCGGAAAATTTTAACCTGGCTAACCCTTTAAACTCTCCCCCTCATATTCAACCAGAGTGATATTATCTATTTGCCTACGCTATCTTACGTTCCATTCCTAATAAATTAGGAGGTGTAATTGCTTTAGTATTATCTATTATAGTTCTTTATACTCTTCCTTTCTCATCAAAAAAACAATCCCTTCAATTTTACCCTGTAAATCAGTTGCTTTTGTGATCTTTCTTGTTAACATGGATCGGGGCTAAACCAGTAGAAGCCCCTTATATTATTACAGGCCAAATTCTAACAATTATATATTTTAGGTTCTTTATAATTGAGAAAACTTGATACAATCTAATAAAATTAACAATTCTGTTTATTTGTATTTTGTTAAGGGTGGCTTTCTTCACTCTTCTTGAACGTAAATCTTTAAGATATATTCAAAAACGTAAAGGGCCTAATAAGTTAGGGTTTAAGGGAGTTCTTCAACCTTTCAGTGACGCCATTAAACTCCTCTCTAAAGAAACTTTAGTTTTAAACTCCCCTCACCAGCTGGTCTATTTTATAAGGCCTTGTAGGGTTTTACTTGTCTCTATACTCTTATGGTTATCCTTCCCTTCCACTTTAGGTAGAATAGAGGTTCACCTTTCTATTATCTTTGTCTTATGCTGCCTCTCTGCTAGGGTCTACCCCACCTTGAGGGCGGGTTGGGCCTCTAACTCTAAATATGCTATGCTAGGGAGTTTACGGGCTGTAGCTCAGACTATCTCCTATGAGGTTAGGTTTGCTATTATTACCCTCAGATTGGTGGCGCTCTCCTCCTCTTTTAATACTTTTTCATTTACCTTCCCTATCCTAAGGATCAGCCCTATCTTAGCTATCTTATGGCTGACCTCTGCTATAGCAGAAACCAACCGAACCCCTTTTGATTTTTCAGAGGGGGAGTCTGAACTTGTATCAGGATTTAACACCGAATATGCGGCAAGGGGTTTTGTCCTGTTCTTTCTAGCTGAGTATAGAAGGATTTTATTTATAAGCTTTCTCTTTAGAGTTCTTTTTCTTAACCCAAATGACTTGAACTCCCTTCTCACATGAACCCTACTCTTAGCTTTTACTTTTATCTGGGTTCGAGCCACTCTCCCCCGCCTTCGGTATGATAAATTAATAGCCCTTGCTTGGAAAATTTTTCTCCCAATCTCTATTAGGGCCCTTCTTTTTTTCTTTGTCTTAAAAACTACCATGCTTAGAACATTTTTTGTGGCAGGTATATTAGTAGGGATTTGAATTACAATTTATAGAAGAAGATGGGTGGGGGTTTGAATAGGATTAGAAATAAACTTAATATGTTTTATCCCTTTTTTAGTTAAAATGGCTTGTATTTTTTATTTTTTAGCTCAAGCTACTGGGTCTCTTTTACTTTTAATTAGGGGGTTAGATATTTGAAGTTATGATAAGCTTTATATAAGGGTGGGGTTATTACTCAAAGCCGGAGTGGCTCCTTTCCATTTTTGATACCCTGTAGTAGCTTCTCAAATTAAATGGTCTGAGTTCGTTGTTTTAAGAACCTTACAAAAAATTGCCCCTTTATCTTTGTTATACCATTGTGATATGTTAGGGCAATTTATATATTTAACTATCATTATAAGAGGGGTAGTGGGGGCATTAGGGGGATTAAATGAGTTAAAAGTACGAGGTGTTTTGATTTATTCTTCTATTAATCATATAGGATGGGTGATAATACCTTTGATTAATCATAGCATGAGTTGGGCAGTTTATTTTAGAATATATTGCATAATACTAACTTCAGTTGTAGTATTAGTTATTTATAATTTAACACAGCTTTATCATGGTTTTGTTTTTGGAGTTGGGTTATTTTCTTTAGGAGGGGTGCCTCCTTTTTTAGGATTTTTCGTTAAATGTTGATTACTTTATTTGGTTGGTTTCGCGTTAATGGTCCTTATTTTTATAAGATCAATTACACTATTCTACTATATTACATTAGGAATCCCTCATCTGATTTTTGTTTGAGAAAATCCATTAAGTTTTGTGCTTTTTACTAGGGGATTATGAATTATACCGGCTTTT------------ATTTTTAGAAGGGTTGCTATTCTGGTTATTTCTACCACCCTTCTTCTTTTATCCCCTCTATTAGGAAATAAGCAGAATTCAAATTTTGAAAAAGGGACACCTTTTGAGTGTGGGTTTGACCCCTTAGGGAGGGGTCAGTTAAATTTTTCAATCCGGTTCTTTTTGATTGCTGTTGTTTTTATAATTTTTGATGTGGAGATTGCATTATTATTACCACTAGTAGTGGGGAATTATATGATTTGAGTCTTTAATAGGGTGGTATTCCTATTAGTTTTAACCTTAGGTACTTTCTTTGAATGGAAGGAGGGGGCTCTGGAGTGGAAG---------------------------ATATTTTTTCTTTCTATATTGACTTTTGTTTTTGTATTCAAACATTTACTATCTTCGTTAATTTGTTTGGAGTGTATAACATTAATTATTTATCTAAAAATCTCCTTAATCTCCTTTTCAGAAACATTTTATTGCATATATATCTCAATTGCGGTGTGCGAAGCAGCTTTAGGGCTCAGTATTGTTATTCTTTACACCCTTAAGAAAGGAAATGAAATAATTAAAATGATAAAAATTTGTATTTTATTAATAATATCTTTGACTCTGCCTTTTACTTTGTATTCTTTTATTAGCTTGTTATTAATTATATTAACTATTATAGCTTTTTTCTTAAGACATTATCAAGATATTTTTCATAAACTATTATTTTTAGATTCTCTTTCTTTTTCATTAATTAATCTAACTATTTTAATTATGGCTTTAAGAACCTTGGCAAGTGTTTCAAATAGAAATATTATTAGGTACAAAAAAACCTTTATCATAGTTTTAATTTCATTATCATTAATTTTAATTTTAACCTTCAGAACTGTAAATTTAATTTTATTTTATACCTTATTTGAAGCCTCTCTGATCCCCACCTTTATATTAATTTTAGGTTGAGGAAACCAACCTGAACGTCAAGCCGGGGTGTATTTATTAATTTATATAGTTTTTGCTTCCCTTCCTTTACTAATTGGTATTTTAATTTGAGTTGACTCAACAAAAACATCTAACCTCTTAATTGTATTTCTTTATCCTAGAAATCATATTATTTCAAACCTTATATCATTTGCCCTTATTTTTGCCTTTTCGGTTAAACTTCCTCTATACCTGATCCATTTATGACTCCCTAAAGCTCATGTTGAAGCCCCTGTGGCTGGTTCTATAATTCTAGCTGCTATTCTTTTGAAATTAGGAGGGTATGGTATCTTTCGATTTTCTAATGGTATAGAACATATATTTTATAACATCAGCCCTTTTATATTGAGCTGGTCTCTTTCAGGAGGAGTCCTTGTATCTCTAGTTTGTTTATTCCAAAGGGACATTAAATTTTTAATTGCTTTATCTTCTGTTGCTCATATATCTTTAGTAATAGCAGGTGCGTTAACCTTTTCATCTTGAGGTATTAATGGGGCTCAATTTATTATAATTGGGCATGGATTTTGCTCCTCAGGATTATTTTGTATTGCTAATATAATTTACGAACGGACTAACTCCCGTAGATTGTTTTTATTAAAAGGGCTTCAATCCCTTTCCCCTTCACTAGCTATAATATGATTCCTCCTTTGTACATCTAATATAGCGGCTCCTCCTACTTTAAACCTTTTGGGAGAAATAAATAGGATTACATCCATTTTTTCTTGAAATTTAAGATTAGCCTTAATTTTAAGGATATTAGTTTTCATATCTGCTTGCTATTCCCTTTTTCTATTTAGGCAAACACAACACGGTAAAACCCCCTTCTACCCCCCCTCCTTACGAGAGTGATTAATTTTAACCTTACATTGGGTTCCTTTAAATCTTTTATTTTTAGCTCCTTGGCTATTACAAATTTAT---------ATAGTTTTTATATTATTGTCTATAATTTTTGGCCTAGATTTAATAGTTTCAGGTAAAAGTTATGTTTTAGAGTGGGGAATTTTAAGAAGAGGAAGGGTAAGATTTAATTTTTATATTGATTGAATATCTGTTATTTTTTTTGGTTTTATTCTAATTTCAAGCTCAATTTTTTTTTATAGTGGTTATATAAAAGCTAGTTTGAATTTTCGTTTATTTATGATATTAGTTTTTATATTTGTGGTTAGGATATTTTTTTTAGTTTTTAGTTTAAACTTAGTAAGGATAATATTAGGGTGGGATGGACTAGGGGTGACTTCTTATATTCTAGTTATCTTCTATAAAAATGAGAAATCCGGGAGAGCGGGGATAGTAACAGCTTTAAGAAATCGTGTAGGAGACGCGGCTTTATTATTAAGTATTGCTTGTTTAGTTGAATTAGGGAGATGGAGATACATATTTATATTAATAAATAAAGGTGAGTTAGTTATATGGTTGGTGAGGTTAGCTGCTATTACTAAAAGAGCTCAAATTCCATTTTCTGCTTGGCTACCAGCAGCAATAGCAGCTCCAACTCCTGTAAGGGCTTTAGTACATTCCTCTACTTTGGTAACAGCTGGGGTCTATTTATTGATTCGTTTTGAAAGATTATTAATAGGCTCTATGAATTTTTTAATTTATTTAGGTTTAATAACTACTCTTATAGCAAGATTAAGAGCTTTAGTAGAGGTTGATTTTAAAAAGGTAGTCGCTTTATCTACTTTAAGCCAGCTGGGTATTATAGTTAGAACTTTATCAATAGGGTTTTCACAGTTAGCTTTTGTCCATTTACTTATCCATGCAGTGTTTAAAGCTTTATTATTTATATGTAGAGGAAAAATTATTCATAGAATAAATGACTCTCAAGATATTCGTAAGATGGGGGGGATAATTTTTAACCTTCCTATTACTGGAATAGTTATAAATTTATCAAGTTTAGCCTTATGCGGAGTACCCTTTTTATCAGGATTTTATTCTAAAGATTTAATTATTGAATCTATAATGATAACGGATAACTTTTTAATATTCTATAGATTTTTAATAATAGTAGTAGGGCTATCAGCTAGATACTCGTTTCGATTAATATTTTTGAGATTTAATATTTTTTCAAATCAAGCTTTAGTAAGTTCTAGAGAAGAGAAAGATTGAGTAATATTAAGATCTAAGATTGGGTTAATAACTATATCTTTGATTAGAGGGGCTATTTTACTTTGGGTGGTAATACCAATTCCTGTTATAGTGAGGCTTTCTATAAATTTAAAATGGTTAGCTTTTGTGAGAATGATCTTAGGGGTTTTTATTGGTTTAATATGAAGAGTAAGGAACCTAAAAAGACTAGTATTAATAAAAGGTTTAGCCCAAGTTGACATATATTTACTAATATGAAATATATCTAAATTGAGAGGTAATAAATTAAGACACACAGGCCAGTCTATCAGTCTAAAAAAAATAGATTTTGGGTGATCAGAAGCTTTTGGGGGACAGGGTTTAAATTTCTTTTTCTTAAAAAGAAGGGAGGTATTAAGTTTATGATTAATTAATAGGTTAAAAAAAAATCTACTTGTGATAATTATAATATTAGTTGTTATCATAACGAAT---ATGTTTTTTATAATAGCTTGTATAGCACTATTAATAATTTTAGTAGAAGGCCCTCAAATTTTAGTCGCTTTTCTAGTTTTATTATCATTTATTATAGTTATTTTTTTAAGGTTAATAGTGAGAGTTTGATACTCTTATATTTTATTTTTAGTATTTTTAGGAGGAATATTAGTGGTTTTTGTATATGTAAGAGGACTAGCTCCTTCAGTTAAAACTAATTATGAAAATTATTTAAAAATTGCAAGGTGTTTAATCGTAGTAGTATTTTTTTTAAAAATAGACTTTAAGGCAGATAGAGAGGGGTCTGTTTATCTCTTGATATCTAATAGTTATTTATTTGTTGTAGGCTATTTGTTGTTAACTTTAAGATGCGTATGTGGATTAGTAAAGAGATATGAAGGTCCTTTAAAAAAATTT-----------------------------------------------------------------------------------------------------------------------------------------------------------------------------------------------------------------------------------------------------------------------------TAATTAATTTAAAATTTAATAATAGGTCTATTAGTA-AAAATTTTTTA--TTATTGAATTTA------AATGTTATTTAAGTCCAACTAGCAAAAACTAGACTATGTTTCTTCGCCTGTTTAACAAAAACAACTCTTTTATTACCATTCAAGGTAGGACCTGCTCACTGAATTAAAAGCCGCAGTATCATGACTGTGCTAAGGTAGCATAATAATTAGTTGTTTAATTGACCACTGGAATGAAGGGTCTGACGAAAGAATAATTTTCTTTGTTTTTTGAAATTAATAAGTAAATAAAAAAGTTTATCTACCTTAGATAGACGATAAGACCCTAAAACCTTTTAAGAACTCTTTTTGCTGGGGAGGCAAATTATATCCATAATTTAATATAACAAAATGAATGGGTATACTCAACTTAAACCCAAAAAGGTACTTTAGGGATAACAGCATAATTTTTATATAGAGCTTATCGACATAAAAGATTATGACCTCGATGTTGAATTGATAAATTCGTAGGTCTGTTCGACCTTTAATTTATCACATGATTTGAGTTCAAACCGGCGTGAGCCAGGTTGGATTCTATCTTCTAGTAAACTTATCTAGTACGTAAGGACTTTTAAATAATAA------GTTTTACCTTAGCTTGGTT-AAGTAAAAGTATATGGGATCTTAAGAGCAATAGTTAAATTTGGGTGCCAGCAGTCGCGGTTAGACAGAGGTGAAATATTTTGAAAGGTTTAAGCCTTTGAAATAAACAAGGATTAGATACCCTTCTATATTTAAATGAAATAAGGAGAGTAGTTATAGTCTTGAAACCCAAAAGGTTTAGTTAAATCAGAGGAACCTGCCCAATAATGATACCCCTCATTATATCTTACCTTTAGGTTTGTATACCGTCGTCTAAGCTATATTTATAAATAGAAGCAGAGATGGTAATTCAGATCCAGGCGCAGCTTTAAGGTTGAGGTGGGTTACATTTAAACTTTTAACCTGAAAATTGGATTTGAAAGTAATAGTGTTTTTCTAAATATGTACATATCGCCCGTCACTCTCGAGATAAGTCGTAACAAAGTAGATGTA---------------------TAAGATAAGCTAAAAAGCTAGTGGGTTCATACCCCATTGATGGTTTGACCTCTGAATTGTAAAGCCAAACAAGAGGCGGGCCTCTGTTACAGGCTATAGTGGACAGAAATTAGTTTAAATAAAACATTAGTTTTGGATACTAAAATTTAACTATTATATTTTTTAAGTGTATTGCACGTTAGGTTTTGAACTTAAAAGTCCTCCTACTATAGTTTATAAAACACTATTTTTGTAATATAGAAATCTTTTAATTTATAAAAACAGGTGATTTRCATTCAGAAGAAAAACTACTATCCTTCAAAGATA-----------------------------------------------------------------------------------------GGTTTAAAAATCCTCAAGCTGCAAACCTGAGTTCACATTATTGTAAAAGCCT-----------------------------------------TTAGAACATAATACTGAAGATATTAAAGAGTACCTCCTACAGA----CTTTTTGGTTSGAAACCAACTGTACTCCTTGTTAATAATTTATTAAAATATTAAGTTGTGGTCTTAAAAATGAGAAT
