# Supplementary material for: The complete mitochondrial genome of Cymothoa indica has a highly rearranged gene order and clusters at the very base of the Isopoda clade
Source: PLoS One. 2018 Sep 4;13(9):e0203089. doi: 10.1371/journal.pone.0203089 (PMC6122833; doi:10.1371/journal.pone.0203089)
Supplement: S4 File — (TXT) [file pone.0203089.s004.txt]

Settings used

alignment         : ./append.phy
branchlengths     : linked
models            : GTR+I+G, GTR+G
model_selection   : bic
search            : greedy


Best partitioning scheme

Scheme Name       : step_30
Scheme lnL        : -193178.72871
Scheme BIC        : 387923.296188
Number of params  : 166
Number of sites   : 12491
Number of subsets : 12

Subset | Best Model | Subset Partitions              | Subset Sites                   | Alignment                               
1      | GTR+I+G    | atp6_mafft-gb_codon1, cox2_mafft-gb_codon1, cox3_mafft-gb_codon1, cytb_mafft-gb_codon1, nad1_mafft-gb_codon1, nad3_mafft-gb_codon1 | 1-660\3, 2287-2949\3, 2950-3726\3, 3727-4806\3, 4807-5697\3, 6544-6879\3 | ./analysis/phylofiles/16951994bedd7dc44c96de4e58187176.phy
2      | GTR+I+G    | atp6_mafft-gb_codon2, cox2_mafft-gb_codon2, cytb_mafft-gb_codon2, nad1_mafft-gb_codon2 | 2-660\3, 2288-2949\3, 3728-4806\3, 4808-5697\3 | ./analysis/phylofiles/5f8e3df66534d98824afac234b8f7f56.phy
3      | GTR+I+G    | atp6_mafft-gb_codon3, cox1_mafft-gb_codon3, cox2_mafft-gb_codon3, cox3_mafft-gb_codon3, nad1_mafft-gb_codon3, nad3_mafft-gb_codon3 | 3-660\3, 759-2286\3, 2289-2949\3, 2952-3726\3, 4809-5697\3, 6546-6879\3 | ./analysis/phylofiles/92eb0441b2a0df04eb444c979ea14964.phy
4      | GTR+I+G    | atp8_mafft-gb_codon1, nad2_mafft-gb_codon1, nad4L_mafft-gb_codon1, nad4_mafft-gb_codon1, nad5_mafft-gb_codon1, nad6_mafft-gb_codon1 | 661-756\3, 5698-6543\3, 6880-7131\3, 7132-8442\3, 8443-10086\3, 10087-10509\3 | ./analysis/phylofiles/0a51a380b52813f72d42df5874702ae7.phy
5      | GTR+I+G    | atp8_mafft-gb_codon2, nad2_mafft-gb_codon2, nad3_mafft-gb_codon2, nad4L_mafft-gb_codon2, nad4_mafft-gb_codon2, nad5_mafft-gb_codon2, nad6_mafft-gb_codon2 | 662-756\3, 5699-6543\3, 6545-6879\3, 6881-7131\3, 7133-8442\3, 8444-10086\3, 10088-10509\3 | ./analysis/phylofiles/e64c72509d7a736315e0c76fb471f668.phy
6      | GTR+G      | atp8_mafft-gb_codon3, nad2_mafft-gb_codon3, nad4L_mafft-gb_codon3, nad4_mafft-gb_codon3, nad6_mafft-gb_codon3 | 663-756\3, 5700-6543\3, 6882-7131\3, 7134-8442\3, 10089-10509\3 | ./analysis/phylofiles/921c9da53b691a112e9014cae1a9b5fb.phy
7      | GTR+I+G    | cox1_mafft-gb_codon1           | 757-2286\3                     | ./analysis/phylofiles/34a2771655435280f2605713d41c85b2.phy
8      | GTR+I+G    | cox1_mafft-gb_codon2, cox3_mafft-gb_codon2 | 758-2286\3, 2951-3726\3        | ./analysis/phylofiles/09445b06921991c121f216a386296c94.phy
9      | GTR+G      | cytb_mafft-gb_codon3           | 3729-4806\3                    | ./analysis/phylofiles/05fe06d1d9e7135369b0f3ecf724f124.phy
10     | GTR+G      | nad5_mafft-gb_codon3           | 8445-10086\3                   | ./analysis/phylofiles/6aedd383582fae84d66c40f86a84ae3b.phy
11     | GTR+I+G    | rrnL_mafft-gb                  | 10510-11407                    | ./analysis/phylofiles/15e1593c6e56cf5a05a4af3d219d01f3.phy
12     | GTR+G      | rrnS_mafft-gb, tRNAs-gb        | 11408-11858, 11859-12491       | ./analysis/phylofiles/81380a2f8f08bc329aab102278a6770f.phy


Scheme Description in PartitionFinder format
Scheme_step_30 = (atp6_mafft-gb_codon1, cox2_mafft-gb_codon1, cox3_mafft-gb_codon1, cytb_mafft-gb_codon1, nad1_mafft-gb_codon1, nad3_mafft-gb_codon1) (atp6_mafft-gb_codon2, cox2_mafft-gb_codon2, cytb_mafft-gb_codon2, nad1_mafft-gb_codon2) (atp6_mafft-gb_codon3, cox1_mafft-gb_codon3, cox2_mafft-gb_codon3, cox3_mafft-gb_codon3, nad1_mafft-gb_codon3, nad3_mafft-gb_codon3) (atp8_mafft-gb_codon1, nad2_mafft-gb_codon1, nad4L_mafft-gb_codon1, nad4_mafft-gb_codon1, nad5_mafft-gb_codon1, nad6_mafft-gb_codon1) (atp8_mafft-gb_codon2, nad2_mafft-gb_codon2, nad3_mafft-gb_codon2, nad4L_mafft-gb_codon2, nad4_mafft-gb_codon2, nad5_mafft-gb_codon2, nad6_mafft-gb_codon2) (atp8_mafft-gb_codon3, nad2_mafft-gb_codon3, nad4L_mafft-gb_codon3, nad4_mafft-gb_codon3, nad6_mafft-gb_codon3) (cox1_mafft-gb_codon1) (cox1_mafft-gb_codon2, cox3_mafft-gb_codon2) (cytb_mafft-gb_codon3) (nad5_mafft-gb_codon3) (rrnL_mafft-gb) (rrnS_mafft-gb, tRNAs-gb);

RaxML-style partition definitions
DNA, p1 = 1-660\3, 2287-2949\3, 2950-3726\3, 3727-4806\3, 4807-5697\3, 6544-6879\3
DNA, p2 = 2-660\3, 2288-2949\3, 3728-4806\3, 4808-5697\3
DNA, p3 = 3-660\3, 759-2286\3, 2289-2949\3, 2952-3726\3, 4809-5697\3, 6546-6879\3
DNA, p4 = 661-756\3, 5698-6543\3, 6880-7131\3, 7132-8442\3, 8443-10086\3, 10087-10509\3
DNA, p5 = 662-756\3, 5699-6543\3, 6545-6879\3, 6881-7131\3, 7133-8442\3, 8444-10086\3, 10088-10509\3
DNA, p6 = 663-756\3, 5700-6543\3, 6882-7131\3, 7134-8442\3, 10089-10509\3
DNA, p7 = 757-2286\3
DNA, p8 = 758-2286\3, 2951-3726\3
DNA, p9 = 3729-4806\3
DNA, p10 = 8445-10086\3
DNA, p11 = 10510-11407
DNA, p12 = 11408-11858, 11859-12491
